# Supplementary material for: Regulation of the EphA2 receptor intracellular region by phosphomimetic negative charges in the kinase-SAM linker
Source: Nat Commun. 2021 Dec 2;12:7047. doi: 10.1038/s41467-021-27343-z (PMC8639986; doi:10.1038/s41467-021-27343-z)
Supplement: Supplementary file 4 — Source Data [file 41467_2021_27343_MOESM4_ESM.xlsx]

## Sheet: Fig 3a
	WT	S892E	S897E	3E	5E
q (A-1)	log I (arb. units)	log I (arb. units)	log I (arb. units)	log I (arb. units)	log I (arb. units)
0.00793	-1.64207	-1.58336	-1.62525	-1.64016	-1.51145
0.00831	-1.64397	-1.57025	-1.61261	-1.6038	-1.50864
0.0087	-1.63078	-1.58004	-1.61083	-1.59007	-1.52288
0.00909	-1.62709	-1.5784	-1.61979	-1.61618	-1.53018
0.00947	-1.62525	-1.57675	-1.61439	-1.5986	-1.52724
0.00986	-1.61798	-1.57349	-1.61439	-1.59517	-1.52871
0.0102	-1.61798	-1.58503	-1.61798	-1.6038	-1.53313
0.0106	-1.61439	-1.58336	-1.6073	-1.6038	-1.53462
0.011	-1.61439	-1.59007	-1.6038	-1.58336	-1.54061
0.0114	-1.61261	-1.58004	-1.6038	-1.60206	-1.54212
0.0118	-1.61798	-1.5817	-1.60906	-1.59688	-1.54061
0.0122	-1.61439	-1.5867	-1.61083	-1.6038	-1.54061
0.0126	-1.61083	-1.5867	-1.60555	-1.60206	-1.55284
0.013	-1.61979	-1.5784	-1.61083	-1.5986	-1.5544
0.0133	-1.61083	-1.58004	-1.60206	-1.5986	-1.55284
0.0137	-1.61979	-1.59007	-1.60555	-1.60033	-1.55752
0.0141	-1.61979	-1.59176	-1.61083	-1.59688	-1.55284
0.0145	-1.61798	-1.58838	-1.61798	-1.60555	-1.55596
0.0149	-1.61618	-1.59176	-1.6073	-1.60206	-1.55752
0.0153	-1.61798	-1.59517	-1.61439	-1.60906	-1.56225
0.0157	-1.61261	-1.5986	-1.61798	-1.6073	-1.57025
0.016	-1.61798	-1.60033	-1.61439	-1.60033	-1.56864
0.0164	-1.61979	-1.60206	-1.61798	-1.6038	-1.57025
0.0168	-1.61798	-1.60033	-1.61618	-1.60555	-1.5784
0.0172	-1.62342	-1.6073	-1.61979	-1.60906	-1.57512
0.0176	-1.61618	-1.60555	-1.61439	-1.60906	-1.5784
0.018	-1.61979	-1.6073	-1.61798	-1.61798	-1.5817
0.0184	-1.62709	-1.61439	-1.61618	-1.61261	-1.58336
0.0188	-1.63078	-1.6073	-1.61979	-1.6216	-1.58336
0.0191	-1.62525	-1.61261	-1.6216	-1.61261	-1.58503
0.0195	-1.62893	-1.61618	-1.62525	-1.61618	-1.5867
0.0199	-1.62525	-1.61798	-1.62342	-1.61798	-1.59007
0.0203	-1.63078	-1.61439	-1.62709	-1.61798	-1.58838
0.0207	-1.63639	-1.62525	-1.63264	-1.62342	-1.59688
0.0211	-1.63264	-1.61798	-1.62342	-1.61798	-1.5986
0.0215	-1.63451	-1.6216	-1.62709	-1.62893	-1.6038
0.0219	-1.63451	-1.62525	-1.63078	-1.62525	-1.60555
0.0222	-1.63827	-1.62709	-1.63827	-1.62893	-1.61083
0.0226	-1.64207	-1.63451	-1.63827	-1.63264	-1.6073
0.023	-1.64207	-1.63078	-1.64207	-1.63264	-1.61261
0.0234	-1.64397	-1.63639	-1.64016	-1.63264	-1.60906
0.0238	-1.64016	-1.63451	-1.63827	-1.63451	-1.61798
0.0242	-1.64589	-1.63078	-1.64782	-1.64207	-1.61798
0.0246	-1.64782	-1.64397	-1.64207	-1.64782	-1.61979
0.0249	-1.64782	-1.64016	-1.6517	-1.64397	-1.62525
0.0253	-1.65561	-1.63639	-1.64975	-1.64397	-1.62709
0.0257	-1.65365	-1.64397	-1.64975	-1.64207	-1.62893
0.0261	-1.65365	-1.64589	-1.6517	-1.64975	-1.63264
0.0265	-1.65956	-1.64975	-1.65956	-1.6517	-1.63639
0.0269	-1.65561	-1.65956	-1.65956	-1.65365	-1.64397
0.0273	-1.66154	-1.65561	-1.65758	-1.6517	-1.64207
0.0277	-1.66154	-1.65758	-1.66154	-1.65365	-1.64397
0.028	-1.66555	-1.65956	-1.66555	-1.66154	-1.64589
0.0284	-1.66555	-1.66555	-1.66756	-1.66354	-1.64975
0.0288	-1.67162	-1.66756	-1.66756	-1.66555	-1.6517
0.0292	-1.67162	-1.66756	-1.67366	-1.66555	-1.65758
0.0296	-1.67985	-1.66959	-1.66959	-1.66959	-1.66354
0.03	-1.67366	-1.66959	-1.67572	-1.66959	-1.66756
0.0304	-1.67778	-1.67162	-1.67778	-1.67366	-1.66959
0.0307	-1.67985	-1.67778	-1.67985	-1.67778	-1.67162
0.0311	-1.67985	-1.68194	-1.68403	-1.67985	-1.67572
0.0315	-1.68613	-1.68613	-1.68194	-1.68613	-1.67778
0.0319	-1.68613	-1.68825	-1.68825	-1.68613	-1.68194
0.0323	-1.68825	-1.69037	-1.68825	-1.68825	-1.68613
0.0327	-1.69465	-1.69465	-1.69465	-1.68825	-1.68613
0.0331	-1.69465	-1.69465	-1.6925	-1.6925	-1.6925
0.0335	-1.70115	-1.70333	-1.69897	-1.70115	-1.69897
0.0338	-1.69897	-1.6968	-1.69897	-1.70774	-1.70333
0.0342	-1.70333	-1.70774	-1.70333	-1.70774	-1.70333
0.0346	-1.70333	-1.70333	-1.70774	-1.70997	-1.70774
0.035	-1.7122	-1.7122	-1.70997	-1.70997	-1.71444
0.0354	-1.70997	-1.7167	-1.71444	-1.70774	-1.7167
0.0358	-1.71444	-1.7167	-1.70997	-1.7167	-1.71897
0.0362	-1.7167	-1.71444	-1.71897	-1.71897	-1.72584
0.0365	-1.71897	-1.72584	-1.7167	-1.72354	-1.72816
0.0369	-1.72354	-1.72816	-1.72354	-1.72584	-1.73049
0.0373	-1.72816	-1.72816	-1.72584	-1.72354	-1.73518
0.0377	-1.73283	-1.73049	-1.73049	-1.73283	-1.73993
0.0381	-1.73049	-1.73518	-1.73518	-1.73518	-1.74473
0.0385	-1.73049	-1.74473	-1.73993	-1.73755	-1.74473
0.0389	-1.73993	-1.74232	-1.73755	-1.74232	-1.75449
0.0393	-1.73755	-1.74715	-1.74473	-1.74232	-1.75449
0.0396	-1.74473	-1.74715	-1.74473	-1.74473	-1.76195
0.04	-1.74958	-1.75203	-1.74958	-1.74715	-1.75945
0.0404	-1.74958	-1.75945	-1.74958	-1.75696	-1.76955
0.0408	-1.75449	-1.75945	-1.75449	-1.75945	-1.76955
0.0412	-1.75696	-1.76195	-1.75945	-1.75945	-1.77728
0.0416	-1.75696	-1.76447	-1.75696	-1.76955	-1.77728
0.042	-1.76195	-1.77469	-1.767	-1.76195	-1.78516
0.0423	-1.76447	-1.76955	-1.767	-1.77211	-1.78516
0.0427	-1.77211	-1.78252	-1.76955	-1.767	-1.79317
0.0431	-1.77469	-1.78252	-1.77469	-1.77728	-1.79588
0.0435	-1.77728	-1.78252	-1.77989	-1.77989	-1.80134
0.0439	-1.77989	-1.78781	-1.78252	-1.78252	-1.80688
0.0443	-1.77728	-1.79048	-1.78252	-1.78781	-1.80967
0.0447	-1.78516	-1.79317	-1.78781	-1.79048	-1.81248
0.0451	-1.79048	-1.79588	-1.78781	-1.7986	-1.81816
0.0454	-1.79048	-1.80134	-1.78781	-1.80134	-1.82102
0.0458	-1.78781	-1.8041	-1.79588	-1.79588	-1.82391
0.0462	-1.7986	-1.80967	-1.80134	-1.8041	-1.83565
0.0466	-1.80134	-1.81531	-1.8041	-1.8041	-1.83565
0.047	-1.80134	-1.81531	-1.80967	-1.81248	-1.83863
0.0474	-1.80688	-1.82681	-1.81248	-1.81816	-1.84466
0.0478	-1.80967	-1.82391	-1.81248	-1.81816	-1.84771
0.0481	-1.81248	-1.82681	-1.81248	-1.82391	-1.84771
0.0485	-1.82102	-1.83268	-1.81816	-1.82681	-1.85699
0.0489	-1.82102	-1.83268	-1.82974	-1.83268	-1.86328
0.0493	-1.82391	-1.84164	-1.82681	-1.83268	-1.86967
0.0497	-1.82391	-1.84466	-1.83268	-1.83863	-1.8729
0.0501	-1.82974	-1.85078	-1.83565	-1.83863	-1.87943
0.0505	-1.83863	-1.85078	-1.84164	-1.84164	-1.88273
0.0509	-1.83863	-1.85387	-1.83565	-1.85078	-1.88606
0.0512	-1.83863	-1.85387	-1.84466	-1.85699	-1.88606
0.0516	-1.84771	-1.86646	-1.85078	-1.85699	-1.89279
0.052	-1.85078	-1.86328	-1.85699	-1.86012	-1.90309
0.0524	-1.85387	-1.86646	-1.86012	-1.86646	-1.90309
0.0528	-1.86012	-1.8729	-1.86328	-1.86646	-1.91009
0.0532	-1.85699	-1.87943	-1.86967	-1.87615	-1.91364
0.0536	-1.86328	-1.88606	-1.86646	-1.87615	-1.91364
0.0539	-1.86967	-1.87943	-1.87615	-1.88273	-1.92812
0.0543	-1.8729	-1.88941	-1.87943	-1.88273	-1.92812
0.0547	-1.87615	-1.89279	-1.87943	-1.89279	-1.9393
0.0551	-1.87943	-1.8962	-1.88273	-1.89279	-1.9393
0.0555	-1.88273	-1.90658	-1.89279	-1.8962	-1.9431
0.0559	-1.89279	-1.90309	-1.89279	-1.90658	-1.94692
0.0563	-1.88941	-1.90658	-1.90309	-1.91009	-1.94692
0.0567	-1.8962	-1.91721	-1.90658	-1.91721	-1.95861
0.057	-1.90309	-1.91721	-1.90658	-1.92082	-1.95468
0.0574	-1.90658	-1.92082	-1.91009	-1.92082	-1.96658
0.0578	-1.91009	-1.92445	-1.91721	-1.93554	-1.97469
0.0582	-1.91009	-1.93181	-1.91721	-1.92445	-1.97881
0.0586	-1.91009	-1.9393	-1.91721	-1.93181	-1.97881
0.059	-1.92082	-1.9431	-1.92445	-1.93554	-1.98297
0.0594	-1.92445	-1.94692	-1.92812	-1.9393	-1.99568
0.0597	-1.92812	-1.95468	-1.93554	-1.94692	-1.99568
0.0601	-1.93554	-1.94692	-1.93554	-1.95078	-2.00174
0.0605	-1.9393	-1.95861	-1.9393	-1.95468	-2.01055
0.0609	-1.9393	-1.96658	-1.95078	-1.95468	-2.01278
0.0613	-1.9431	-1.95861	-1.95078	-1.95861	-2.011
0.0617	-1.95078	-1.97062	-1.95468	-1.96257	-2.02457
0.0621	-1.95078	-1.97469	-1.95861	-1.97881	-2.02687
0.0625	-1.95861	-1.9914	-1.97062	-1.98297	-2.02919
0.0628	-1.96257	-1.98297	-1.97062	-1.98297	-2.0381
0.0632	-1.96658	-1.9914	-1.97881	-1.98716	-2.04383
0.0636	-1.97469	-1.9914	-1.97881	-1.98716	-2.04479
0.064	-1.97469	-2.00087	-1.98716	-1.98297	-2.05012
0.0644	-1.97881	-2	-1.9914	-1.9914	-2.05899
0.0648	-1.98716	-2.00745	-1.9914	-2.00436	-2.06449
0.0652	-1.98716	-2.01144	-1.99568	-2.01233	-2.06601
0.0655	-1.99568	-2.01863	-2.00393	-2.01144	-2.07417
0.0659	-2	-2.02319	-2.00261	-2.02273	-2.08197
0.0663	-2	-2.02503	-2.01323	-2.02319	-2.08566
0.0667	-2.0048	-2.02965	-2.011	-2.02872	-2.09313
0.0671	-2.01011	-2.04048	-2.02045	-2.03012	-2.09259
0.0675	-2.01412	-2.04144	-2.02228	-2.0348	-2.09583
0.0679	-2.01547	-2.05208	-2.02641	-2.04528	-2.10182
0.0683	-2.02136	-2.05306	-2.03152	-2.04431	-2.10237
0.0686	-2.02872	-2.06148	-2.03105	-2.0511	-2.11577
0.069	-2.03905	-2.06349	-2.04576	-2.06349	-2.12148
0.0694	-2.03527	-2.06651	-2.04528	-2.05601	-2.12321
0.0698	-2.04528	-2.07212	-2.05257	-2.07263	-2.12378
0.0702	-2.04191	-2.07727	-2.06048	-2.06399	-2.13787
0.0706	-2.05355	-2.08249	-2.06048	-2.07624	-2.13549
0.071	-2.05453	-2.0846	-2.0655	-2.07727	-2.14146
0.0713	-2.06399	-2.09044	-2.07263	-2.07883	-2.14874
0.0717	-2.06651	-2.09044	-2.07366	-2.08672	-2.15802
0.0721	-2.07058	-2.10018	-2.07469	-2.08991	-2.16241
0.0725	-2.07572	-2.09854	-2.08145	-2.09637	-2.16178
0.0729	-2.07779	-2.11014	-2.08355	-2.10902	-2.16494
0.0733	-2.08197	-2.11919	-2.08884	-2.10902	-2.17263
0.0737	-2.08672	-2.12726	-2.09313	-2.11351	-2.1798
0.0741	-2.09151	-2.12552	-2.10073	-2.11351	-2.17849
0.0744	-2.09854	-2.12378	-2.10347	-2.12436	-2.18842
0.0748	-2.10182	-2.13668	-2.11351	-2.12321	-2.18776
0.0752	-2.10679	-2.13727	-2.1209	-2.13018	-2.19382
0.0756	-2.11748	-2.14448	-2.12436	-2.13077	-2.21042
0.076	-2.12726	-2.14448	-2.13136	-2.14752	-2.21254
0.0764	-2.11805	-2.16178	-2.12726	-2.14026	-2.21681
0.0768	-2.13136	-2.16178	-2.14086	-2.14752	-2.2204
0.0771	-2.13787	-2.15989	-2.14026	-2.15552	-2.23062
0.0775	-2.13847	-2.17198	-2.14569	-2.1549	-2.23807
0.0779	-2.14388	-2.18376	-2.15366	-2.16304	-2.23807
0.0783	-2.14935	-2.18046	-2.15677	-2.16622	-2.23657
0.0787	-2.15428	-2.18776	-2.16813	-2.17587	-2.24109
0.0791	-2.15366	-2.18442	-2.16494	-2.17849	-2.24565
0.0795	-2.15802	-2.18977	-2.16941	-2.19654	-2.25885
0.0799	-2.16749	-2.19246	-2.17587	-2.18776	-2.25649
0.0802	-2.17522	-2.20343	-2.19111	-2.19246	-2.2644
0.0806	-2.17914	-2.20551	-2.18046	-2.20901	-2.27572
0.081	-2.18376	-2.21896	-2.18709	-2.21824	-2.27654
0.0814	-2.18642	-2.2233	-2.20066	-2.21396	-2.28819
0.0818	-2.19997	-2.22988	-2.19928	-2.21968	-2.284
0.0822	-2.20204	-2.23433	-2.20761	-2.2204	-2.28735
0.0826	-2.20273	-2.23284	-2.21538	-2.23508	-2.28233
0.0829	-2.20621	-2.24033	-2.21753	-2.23359	-2.30627
0.0833	-2.20971	-2.24185	-2.22185	-2.23657	-2.30103
0.0837	-2.22113	-2.23359	-2.23508	-2.25571	-2.3098
0.0841	-2.22621	-2.25026	-2.23284	-2.24872	-2.31515
0.0845	-2.2321	-2.2652	-2.24489	-2.25259	-2.32057
0.0849	-2.23582	-2.26201	-2.23807	-2.26761	-2.33161
0.0853	-2.23582	-2.26281	-2.24718	-2.26281	-2.32975
0.0857	-2.24185	-2.2815	-2.25259	-2.27327	-2.34104
0.086	-2.24872	-2.27984	-2.25571	-2.2815	-2.34486
0.0864	-2.25727	-2.28651	-2.26043	-2.28483	-2.36251
0.0868	-2.25727	-2.2993	-2.27654	-2.28735	-2.35262
0.0872	-2.27327	-2.29585	-2.27572	-2.28067	-2.35458
0.0876	-2.27901	-2.31247	-2.27409	-2.29757	-2.35556
0.088	-2.27819	-2.31336	-2.284	-2.29243	-2.37366
0.0884	-2.284	-2.3098	-2.29585	-2.3019	-2.36552
0.0887	-2.28651	-2.31605	-2.29499	-2.30452	-2.38091
0.0891	-2.29328	-2.30803	-2.3019	-2.30803	-2.37675
0.0895	-2.29073	-2.33068	-2.31158	-2.32239	-2.39147
0.0899	-2.30364	-2.32422	-2.31605	-2.32422	-2.39686
0.0903	-2.31605	-2.33068	-2.32422	-2.32514	-2.39903
0.0907	-2.31785	-2.33442	-2.32331	-2.32698	-2.40561
0.0911	-2.32057	-2.35067	-2.32698	-2.34294	-2.41229
0.0915	-2.32422	-2.35853	-2.33161	-2.34294	-2.42829
0.0918	-2.32883	-2.36351	-2.3363	-2.36251	-2.41454
0.0922	-2.33536	-2.36552	-2.34199	-2.35655	-2.42946
0.0926	-2.33819	-2.36552	-2.34486	-2.36856	-2.44249
0.093	-2.34775	-2.383	-2.36452	-2.37572	-2.43297
0.0934	-2.35067	-2.37986	-2.36653	-2.3851	-2.44491
0.0938	-2.36051	-2.39903	-2.36653	-2.38195	-2.4437
0.0942	-2.36051	-2.4023	-2.37161	-2.39041	-2.44977
0.0945	-2.36754	-2.40561	-2.37675	-2.39469	-2.45223
0.0949	-2.36552	-2.40671	-2.39794	-2.39686	-2.44855
0.0953	-2.38195	-2.39903	-2.39794	-2.40012	-2.45967
0.0957	-2.38722	-2.4389	-2.4034	-2.41567	-2.47366
0.0961	-2.38722	-2.41567	-2.40121	-2.42946	-2.47756
0.0965	-2.37986	-2.41567	-2.4045	-2.41341	-2.48812
0.0969	-2.39903	-2.4318	-2.40894	-2.43533	-2.49894
0.0973	-2.41005	-2.43533	-2.4034	-2.42597	-2.48945
0.0976	-2.41908	-2.42946	-2.4168	-2.44491	-2.4908
0.098	-2.41567	-2.44129	-2.42366	-2.43533	-2.49485
0.0984	-2.42251	-2.4437	-2.4437	-2.44129	-2.50446
0.0988	-2.42597	-2.45967	-2.43415	-2.44733	-2.50864
0.0992	-2.44491	-2.48017	-2.43652	-2.46344	-2.52143
0.0996	-2.43533	-2.46471	-2.451	-2.47108	-2.51428
0.1	-2.45842	-2.48017	-2.46344	-2.46725	-2.51713
0.1	-2.43415	-2.47625	-2.46725	-2.4698	-2.54363
0.101	-2.451	-2.48945	-2.47496	-2.48413	-2.53018
0.101	-2.46725	-2.48545	-2.46852	-2.47366	-2.54061
0.102	-2.47108	-2.50031	-2.48149	-2.4828	-2.54821
0.102	-2.47237	-2.50307	-2.47496	-2.48545	-2.56384
0.102	-2.47625	-2.51999	-2.4828	-2.49349	-2.55284
0.103	-2.47886	-2.49894	-2.48945	-2.50031	-2.56225
0.103	-2.4828	-2.51713	-2.51145	-2.51713	-2.56703
0.103	-2.50864	-2.52288	-2.50169	-2.50724	-2.5784
0.104	-2.50864	-2.53018	-2.51856	-2.51286	-2.5867
0.104	-2.51004	-2.53313	-2.51713	-2.52288	-2.58336
0.105	-2.50724	-2.52724	-2.51856	-2.53165	-2.59176
0.105	-2.5157	-2.55129	-2.51856	-2.54668	-2.59176
0.105	-2.51145	-2.56384	-2.54212	-2.54516	-2.60033
0.106	-2.52724	-2.55284	-2.54363	-2.54516	-2.61083
0.106	-2.54061	-2.55129	-2.54363	-2.55752	-2.6073
0.107	-2.54516	-2.55752	-2.56543	-2.56225	-2.6073
0.107	-2.55752	-2.57512	-2.56067	-2.5544	-2.6216
0.107	-2.55284	-2.59688	-2.55752	-2.5784	-2.63264
0.108	-2.56543	-2.57675	-2.5784	-2.58838	-2.64207
0.108	-2.55752	-2.58838	-2.57512	-2.58503	-2.63078
0.108	-2.57187	-2.5986	-2.58004	-2.59346	-2.64207
0.109	-2.57675	-2.60206	-2.5867	-2.59176	-2.64397
0.109	-2.57512	-2.6073	-2.57675	-2.59007	-2.66959
0.11	-2.5784	-2.61083	-2.59688	-2.60206	-2.66555
0.11	-2.59517	-2.61798	-2.5986	-2.60206	-2.6517
0.11	-2.60033	-2.61261	-2.61439	-2.60906	-2.67366
0.111	-2.60206	-2.64016	-2.61979	-2.62342	-2.68825
0.111	-2.61979	-2.63264	-2.61083	-2.62709	-2.66354
0.112	-2.61979	-2.62525	-2.63078	-2.61798	-2.69037
0.112	-2.62709	-2.63078	-2.63827	-2.64782	-2.70774
0.112	-2.61618	-2.64207	-2.63639	-2.64782	-2.71897
0.113	-2.63639	-2.66154	-2.64016	-2.64207	-2.70774
0.113	-2.64589	-2.65956	-2.64207	-2.67162	-2.72354
0.113	-2.63451	-2.67778	-2.65561	-2.67366	-2.7167
0.114	-2.64975	-2.65561	-2.6517	-2.65956	-2.72125
0.114	-2.66555	-2.66555	-2.66756	-2.67778	-2.72584
0.115	-2.6517	-2.69465	-2.67162	-2.67366	-2.74473
0.115	-2.67366	-2.71897	-2.66959	-2.66756	-2.73283
0.115	-2.67366	-2.70774	-2.6925	-2.71444	-2.75449
0.116	-2.67778	-2.69897	-2.68194	-2.70333	-2.75203
0.116	-2.67985	-2.72354	-2.70997	-2.67985	-2.73518
0.117	-2.68194	-2.71444	-2.70997	-2.68825	-2.767
0.117	-2.69465	-2.70774	-2.69465	-2.70115	-2.78252
0.117	-2.69897	-2.73049	-2.68613	-2.73283	-2.79317
0.118	-2.70115	-2.73283	-2.70997	-2.70997	-2.78781
0.118	-2.7167	-2.74232	-2.71444	-2.74715	-2.76955
0.119	-2.70553	-2.74958	-2.71897	-2.73518	-2.79317
0.119	-2.7122	-2.76195	-2.73518	-2.73283	-2.7986
0.119	-2.72125	-2.72125	-2.75203	-2.75449	-2.78516
0.12	-2.75449	-2.77211	-2.74715	-2.77211	-2.78252
0.12	-2.72354	-2.76447	-2.76955	-2.78252	-2.81816
0.12	-2.73283	-2.76955	-2.76195	-2.76195	-2.83565
0.121	-2.74232	-2.73993	-2.75203	-2.76955	-2.81248
0.121	-2.77469	-2.79048	-2.76447	-2.78252	-2.81816
0.122	-2.75945	-2.78516	-2.74715	-2.78516	-2.81531
0.122	-2.75696	-2.78781	-2.75203	-2.75945	-2.84164
0.122	-2.80134	-2.8041	-2.75449	-2.767	-2.83863
0.123	-2.79588	-2.8041	-2.76955	-2.77728	-2.85699
0.123	-2.76447	-2.81248	-2.78252	-2.82974	-2.86012
0.124	-2.76447	-2.79588	-2.79048	-2.82681	-2.87615
0.124	-2.79048	-2.80967	-2.81531	-2.80134	-2.84771
0.124	-2.80967	-2.7986	-2.80967	-2.81816	-2.8729
0.125	-2.82974	-2.83565	-2.81531	-2.82391	-2.85078
0.125	-2.79317	-2.85078	-2.7986	-2.82391	-2.87615
0.125	-2.82974	-2.83268	-2.82391	-2.82974	-2.88273
0.126	-2.83863	-2.86967	-2.82391	-2.8729	-2.88606
0.126	-2.84771	-2.8729	-2.81531	-2.83863	-2.90309
0.127	-2.81531	-2.81531	-2.83268	-2.86967	-2.91009
0.127	-2.84164	-2.85699	-2.86012	-2.86012	-2.92082
0.127	-2.84466	-2.86328	-2.85387	-2.85387	-2.90309
0.128	-2.84771	-2.84466	-2.86012	-2.85078	-2.91364
0.128	-2.86012	-2.87943	-2.85078	-2.91721	-2.89963
0.129	-2.85387	-2.8962	-2.89279	-2.86646	-2.90309
0.129	-2.85699	-2.88606	-2.88273	-2.90658	-2.92445
0.129	-2.8962	-2.87615	-2.88273	-2.92812	-2.95078
0.13	-2.8962	-2.88273	-2.8729	-2.91364	-2.92082
0.13	-2.88273	-2.9393	-2.91009	-2.88606	-2.93554
0.13	-2.88273	-2.94692	-2.87615	-2.96257	-2.95078
0.131	-2.8962	-2.92082	-2.89963	-2.91009	-2.92812
0.131	-2.93554	-2.90309	-2.90658	-2.90309	-2.92082
0.132	-2.90658	-2.9431	-2.92445	-2.92812	-2.96257
0.132	-2.92082	-2.93181	-2.87943	-2.9393	-2.96658
0.132	-2.9393	-2.91721	-2.9431	-2.93554	-2.95861
0.133	-2.91364	-2.94692	-2.92082	-2.9431	-2.96257
0.133	-2.93181	-2.92445	-2.93554	-2.92445	-2.96257
0.134	-2.92082	-2.9431	-2.96658	-2.92812	-2.97881
0.134	-2.95861	-2.96257	-2.9393	-2.97881	-2.97881
0.134	-2.97062	-2.96257	-2.92812	-2.95861	-2.98297
0.135	-2.95078	-2.95861	-2.97469	-2.98716	-2.98716
0.135	-2.95078	-3.02182	-2.98297	-2.96658	-2.9914
0.136	-2.94692	-2.97062	-2.9431	-3.00393	-3.00218
0.136	-2.98297	-2.98297	-2.9914	-2.99568	-3.01144
0.136	-2.97881	-2.98297	-2.95078	-3.01547	-3.01055
0.137	-2.97469	-2.97881	-2.99568	-2.97062	-3.04048
0.137	-2.95078	-3.02503	-2.99568	-2.99568	-3.04431
0.137	-2.97469	-3.00877	-3	-3	-3.03953
0.138	-2.97881	-2.98716	-3.00612	-2.97469	-3.06956
0.138	-3.0013	-2.97881	-3.00524	-3.03905	-3.05159
0.139	-3.00966	-3.02457	-2.98297	-3.05502	-3.06098
0.139	-3.01055	-3	-2.97469	-3.00789	-3.03668
0.139	-3.02365	-3.03905	-3.01233	-3.03339	-3.03953
0.14	-3.03716	-3.00656	-3.02273	-2.9914	-3.08197
0.14	-3.05208	-3.00043	-3.03905	-3.0511	-3.14388
0.141	-3.07779	-3.02045	-3.08513	-2.9914	-3.06803
0.141	-2.9914	-3.04721	-3.04144	-3.02228	-3.06702
0.141	-3.06148	-3.05208	-3.05651	-3.04287	-3.08938
0.142	-3.02919	-3.07831	-3.04672	-3.05061	-3.09205
0.142	-3.07007	-3.07263	-3.01368	-3.10624	-3.11919
0.142	-3.07676	-3.05012	-3.0752	-3.09637	-3.10018
0.143	-3.08513	-3.07831	-3.07988	-3.08619	-3.11351
0.143	-3.07935	-3.07007	-3.07988	-3.10958	-3.17783
0.144	-3.07469	-3.10735	-3.01863	-3.05453	-3.10513
0.144	-3.05208	-3.10846	-3.08778	-3.09583	-3.17587
0.144	-3.10902	-3.0655	-3.06349	-3.08991	-3.15366
0.145	-3.13077	-3.15058	-3.12263	-3.11295	-3.22768
0.145	-3.10347	-3.09313	-3.09909	-3.08566	-3.14997
0.146	-3.09854	-3.16622	-3.06651	-3.09583	-3.18046
0.146	-3.08991	-3.15243	-3.06148	-3.13787	-3.12784
0.146	-3.06601	-3.14935	-3.12668	-3.14267	-3.17457
0.147	-3.08619	-3.20971	-3.06753	-3.13018	-3.14327
0.147	-3.14752	-3.13312	-3.08513	-3.15181	-3.14388
0.148	-3.13847	-3.16431	-3.08938	-3.06349	-3.16115
0.148	-3.11126	-3.10846	-3.13966	-3.17393	-3.17134
0.148	-3.11014	-3.14388	-3.16052	-3.1891	-3.20691
0.149	-3.13018	-3.14026	-3.1343	-3.15552	-3.15614
0.149	-3.1343	-3.19654	-3.16368	-3.15243	-3.16877
0.149	-3.16431	-3.12321	-3.17134	-3.1945	-3.24185
0.15	-3.12901	-3.24109	-3.17198	-3.11634	-3.30892
0.15	-3.19044	-3.15739	-3.14026	-3.16494	-3.18642
0.151	-3.15552	-3.2161	-3.2161	-3.17914	-3.25337
0.151	-3.18046	-3.17134	-3.17328	-3.14206	-3.20066
0.151	-3.17198	-3.24718	-3.22621	-3.14448	-3.18376
0.152	-3.24336	-3.17393	-3.15058	-3.14327	-3.21824
0.152	-3.1349	-3.25259	-3.2161	-3.25181	-3.22621
0.153	-3.18177	-3.23284	-3.20551	-3.21396	-3.27737
0.153	-3.19246	-3.21254	-3.15181	-3.17198	-3.20761
0.153	-3.16813	-3.20831	-3.15739	-3.20621	-3.24033
0.154	-3.16494	-3.2321	-3.18977	-3.28316	-3.2321
0.154	-3.25259	-3.30364	-3.23582	-3.27246	-3.29414
0.154	-3.14874	-3.23508	-3.23882	-3.25964	-3.33724
0.155	-3.20691	-3.23732	-3.27737	-3.22403	-3.27084
0.155	-3.27654	-3.21254	-3.17134	-3.25104	-3.26281
0.156	-3.18376	-3.27819	-3.20482	-3.23284	-3.30103
0.156	-3.30103	-3.26761	-3.17263	-3.19654	-3.30364
0.156	-3.2644	-3.30277	-3.26761	-3.23732	-3.21538
0.157	-3.26043	-3.27409	-3.19382	-3.2815	-3.34775
0.157	-3.20482	-3.2321	-3.2321	-3.21824	-3.37059
0.158	-3.27491	-3.3851	-3.25181	-3.24185	-3.3098
0.158	-3.25259	-3.32698	-3.26281	-3.266	-3.31785
0.158	-3.27409	-3.27491	-3.32239	-3.29671	-3.3363
0.159	-3.284	-3.28819	-3.27572	-3.30016	-3.36754
0.159	-3.22768	-3.32975	-3.17328	-3.25571	-3.32148
0.159	-3.26201	-3.29671	-3.23807	-3.28483	-3.24109
0.16	-3.29757	-3.36754	-3.31966	-3.31515	-3.34679
0.16	-3.29843	-3.2636	-3.31695	-3.383	-3.32514
0.161	-3.266	-3.25649	-3.32422	-3.31426	-3.29499
0.161	-3.24642	-3.32975	-3.2993	-3.25727	-3.2993
0.161	-3.36653	-3.37469	-3.29328	-3.37779	-3.32148
0.162	-3.28904	-3.2644	-3.2636	-3.37779	-3.39469
0.162	-3.32883	-3.34872	-3.30452	-3.31785	-3.34582
0.163	-3.2815	-3.31785	-3.31605	-3.27084	-3.36552
0.163	-3.3279	-3.33348	-3.29073	-3.31876	-3.32698
0.163	-3.25727	-3.2668	-3.3019	-3.31158	-3.30364
0.164	-3.33913	-3.39469	-3.35655	-3.35067	-3.36151
0.164	-3.30803	-3.37986	-3.40012	-3.36351	-3.36856
0.165	-3.34582	-3.34775	-3.34104	-3.32883	-3.42713
0.165	-3.31605	-3.34104	-3.46344	-3.31336	-3.38722
0.165	-3.31336	-3.36051	-3.29328	-3.284	-3.32606
0.166	-3.32422	-3.34969	-3.37469	-3.27165	-3.37263
0.166	-3.27654	-3.42946	-3.31966	-3.36552	-3.42251
0.166	-3.37986	-3.34872	-3.36957	-3.4437	-3.45717
0.167	-3.31158	-3.32698	-3.44855	-3.36552	-3.43533
0.167	-3.37882	-3.41908	-3.34872	-3.35952	-3.4034
0.168	-3.47625	-3.34199	-3.39362	-3.4023	-3.45223
0.168	-3.44249	-3.38934	-3.31605	-3.41005	-3.39577
0.168	-3.41117	-3.41005	-3.34294	-3.4034	-3.45842
0.169	-3.383	-3.39041	-3.35754	-3.39794	-3.43652
0.169	-3.40894	-3.46471	-3.4437	-3.36653	-3.43533
0.17	-3.46344	-3.44612	-3.52288	-3.30892	-3.42136
0.17	-3.33161	-3.37572	-3.30452	-3.50031	-3.43415
0.17	-3.40671	-3.44977	-3.31336	-3.29757	-3.51856
0.171	-3.41229	-3.41908	-3.39577	-3.39577	-3.5157
0.171	-3.38722	-3.43415	-3.38091	-3.4318	-3.37779
0.171	-3.5376	-3.45469	-3.34775	-3.31695	-3.44129
0.172	-3.51286	-3.38828	-3.34104	-3.49485	-3.47108
0.172	-3.4168	-3.4437	-3.37675	-3.38828	-3.59346
0.173	-3.31247	-3.39362	-3.45469	-3.37366	-3.49485
0.173	-3.54821	-3.50169	-3.47886	-3.38828	-3.52871
0.173	-3.43297	-3.43771	-3.44129	-3.30016	-3.44977
0.174	-3.43063	-3.49757	-3.41567	-3.38828	-3.49894
0.174	-3.48413	-3.48017	-3.42829	-3.39686	-3.42829
0.175	-3.46597	-3.41005	-3.36552	-3.37161	-3.41794
0.175	-3.51856	-3.33161	-3.4045	-3.50169	-3.4908
0.175	-3.45469	-3.6038	-3.51145	-3.76447	-3.53018
0.176	-3.53165	-3.49621	-3.48945	-3.64207	-3.54061
0.176	-3.4828	-3.58004	-3.44855	-3.52871	-3.57349
0.176	-3.49349	-3.42022	-3.50169	-3.39469	-3.4698
0.177	-3.37675	-3.3851	-3.48149	-3.49214	-3.45717
0.177	-3.47366	-3.63451	-3.42366	-3.39041	-3.67162
0.178	-3.44612	-3.51145	-3.44612	-3.52578	-3.50169
0.178	-3.59688	-3.42366	-3.41229	-3.46218	-3.51999
0.178	-3.47496	-3.49485	-3.43063	-3.51145	-3.58838
0.179	-3.47237	-3.45842	-3.44009	-3.41908	-3.45346
0.179	-3.48545	-3.49894	-3.45842	-3.47108	-3.5817
0.18	-3.47496	-3.41567	-3.49757	-3.58503	-3.41341
0.18	-3.47237	-3.56067	-3.48017	-3.47366	-3.51286
0.18	-3.49214	-3.41908	-3.49757	-3.56703	-3.73049
0.181	-3.50724	-3.54516	-3.56384	-3.57025	-3.53313
0.181	-3.5867	-3.44733	-3.5157	-3.50031	-3.60206
0.182	-3.56225	-3.50446	-3.51999	-3.45223	-3.70115
0.182	-3.44129	-3.48812	-3.54061	-3.47366	-3.52143
0.182	-3.54212	-3.48149	-3.61261	-3.41908	-3.56864
0.183	-3.4698	-3.6968	-3.48545	-3.50864	-3.58503
0.183	-3.41341	-3.55284	-3.56384	-3.55752	-3.68403
0.183	-3.4389	-3.66354	-3.51713	-3.50031	-3.63639
0.184	-3.58838	-3.69897	-3.54821	-3.53165	-3.55752
0.184	-3.68403	-3.66959	-3.5544	-3.53018	-3.46852
0.185	-3.72354	-3.84771	-3.63639	-3.56703	-3.63639
0.185	-3.55596	-3.48017	-3.64589	-3.42946	-3.57675
0.185	-3.52871	-3.53018	-3.4698	-3.59007	-3.6216
0.186	-3.57512	-3.61798	-3.46344	-3.46852	-3.67778
0.186	-3.5867	-3.56864	-3.5376	-3.64589	-3.59007
0.187	-3.5376	-3.73518	-3.47496	-3.49894	-3.65561
0.187	-3.56067	-3.46092	-3.60033	-3.52871	-3.57187
0.187	-3.64397	-3.62709	-3.63639	-3.44129	-3.70997
0.188	-3.58503	-3.5544	-3.70115	-3.54061	-3.62893
0.188	-3.66354	-3.53018	-3.55129	-3.67162	-3.52724
0.188	-3.73755	-3.40782	-3.57512	-3.64589	-3.73993
0.189	-3.56225	-3.66959	-3.76955	-3.44977	-3.53165
0.189	-3.56864	-3.68825	-3.57675	-3.59007	-3.73518
0.19	-3.66555	-3.62893	-3.66756	-3.60906	-3.51999
0.19	-3.74473	-3.64589	-3.6968	-3.50724	-3.66555
0.19	-3.59007	-3.73049	-3.72125	-3.55284	-3.6968
0.191	-3.55909	-3.60206	-3.44249	-3.62893	-3.64589
0.191	-3.70553	-3.61979	-3.67985	-3.59176	-3.6925
0.192	-3.56864	-3.83863	-3.60206	-3.77728	-3.52871
0.192	-3.61618	-3.76955	-3.52724	-3.65561	-3.75945
0.192	-3.5544	-3.73755	-3.51004	-3.65956	-3.95468
0.193	-3.54668	-3.4908	-3.57187	-3.56384	-3.66756
0.193	-3.5376	-3.67985	-3.57025	-3.60906	-3.63078
0.193	-3.63264	-3.77989	-3.65561	-3.5784	-3.68613
0.194	-3.78516	-3.63264	-3.74715	-3.56067	-3.68403
0.194	-3.81531	-4.06449	-3.5867	-3.84771	-3.5986
0.195	-3.61798	-3.67985	-3.64975	-3.82102	-3.68825
0.195	-3.6073	-3.73518	-3.64589	-3.45593	-3.59688
0.195	-3.74232	-3.63078	-3.73755	-3.60033	-3.68825
0.196	-3.71444	-3.66154	-3.6038	-3.56864	-3.66959
0.196	-3.83268	-3.73993	-3.79588	-3.74232	-3.6968
0.197	-3.70115	-3.73993	-3.55909	-4.29158	-3.7122
0.197	-3.80688	-3.63451	-3.85078	-3.56543	-3.66154
0.197	-3.67985	-3.85078	-3.65365	-3.71897	-3.71444
0.198	-3.64207	-3.74958	-3.64397	-3.88606	-3.74958
0.198	-3.58503	-3.65365	-3.81816	-3.62893	-3.50864
0.198	-3.58838	-3.69897	-3.54975	-3.67162	-3.93181
0.199	-3.53313	-3.767	-3.58336	-3.82391	-3.58336
0.199	-3.59688	-3.51145	-3.75449	-3.74958	-3.68194
0.2	-3.62893	-3.76195	-3.56703	-3.67778	-3.65956
0.2	-3.69897	-3.67162	-3.59688	-3.93554	-3.80967
0.2	-3.64782	-3.92082	-3.80967	-3.66555	-3.5986
0.201	-3.69037	-3.84466	-3.61798	-3.62525	-3.61979
0.201	-3.57025	-3.48149	-3.77211	-3.64207	-3.73755
0.202	-3.75945	-3.92082	-3.73283	-4.05306	-3.81816
0.202	-3.63827	-4.29243	-3.65365	-3.92445	-3.79048
0.202	-3.8729	-3.74715	-3.66154	-3.6073	-3.65758
0.203	-4.00877	-3.64589	-3.64207	-3.61979	-3.7167
0.203	-3.64016	-3.98716	-3.94692	-3.85699	-3.54061
0.204	-3.5784	-3.72584	-3.70553	-3.64975	-3.97881
0.204	-3.64975	-3.54212	-3.74958	-3.97469	-3.64016
0.204	-3.89963	-3.67572	-3.71897	-4.08725	-3.80134
0.205	-3.78781	-3.68403	-3.59346	-3.67572	-3.67985
0.205	-3.78516	-3.77989	-3.59007	-3.67778	-3.60033
0.205	-3.66154	-3.77989	-3.73049	-3.80967	-3.6968
0.206	-3.66756	-3.66154	-3.73518	-3.71444	-3.77728
0.206	-3.81816	-3.78781	-3.9914	-3.67778	-3.64016
0.207	-3.77469	-3.66555	-3.72816	-3.55129	-3.77469
0.207	-3.66154	-3.86646	-3.67366	-3.5784	-3.66154
0.207	-3.73049	-3.67162	-3.76447	-3.70553	-3.84164
0.208	-3.86012	-3.77728	-3.62709	-3.82102	-3.76447
0.208	-3.79317	-3.92812	-3.75449	-3.67778	-3.93181
0.209	-3.88606	-3.92082	-3.68403	-3.67366	-3.76195
0.209	-4.7122	-3.65365	-4.06651	-3.6968	-3.76195
0.209	-3.70333	-3.90658	-3.88606	-4.03386	-3.73049
0.21	-3.82974	-3.62525	-3.87943	-3.60033	-3.8041
0.21	-3.80134	-3.81248	-3.72354	-4.12263	-3.94692
0.21	-4.1986	-3.60555	-4.00349	-3.99568	-3.81816
0.211	-3.73283	-3.72816	-3.83268	-4.11407	-3.6968
0.211	-3.80134	-3.75945	-3.9393	-3.74473	-3.64397
0.212	-3.73049	-4.78781	-3.86328	-3.73049	-4.03763
0.212	-3.95861	-3.70333	-3.75696	-3.90309	-3.7122
0.212	-4.04624	-3.84466	-3.82974	-3.97469	-3.80134
0.213	-3.79317	-3.91009	-3.81531	-3.83268	-3.8041
0.213	-3.81531	-3.73518	-3.73518	-3.6925	-3.85078
0.214	-3.70774	-3.74473	-3.83565	-3.85078	-3.72816
0.214	-3.74958	-3.75945	-3.73755	-3.69037	-3.87615
0.214	-3.77728	-3.75449	-3.91009	-3.81816	-3.9431
0.215	-3.83268	-3.65758	-3.82974	-3.70774	-3.80688
0.215	-3.79588	-3.66154	-3.76195	-3.62342	-3.7986
0.215	-4.67778	-3.74473	-3.79048	-3.81531	-3.92812
0.216	-3.86967	-3.81531	-3.75696	-3.71897	-3.85699
0.216	-3.67366	-3.86646	-4.24949	-3.70997	-3.90309
0.217	-3.69897	-3.96257	-3.73049	-3.69897	-3.96257
0.217	-3.85078	-4.00261	-3.7167	-4.00877	-3.99568
0.217	-3.65561	-3.73518	-3.73283	-3.86328	-3.76447
0.218	-3.61618	-3.90309	-3.67572	-3.6517	-4.18977
0.218	-3.89279	-3.83863	-3.85387	-3.73049	-3.81248
0.219	-3.92812	-3.95861	-3.82681	-3.74715	-3.74958
0.219	-3.79588	-3.73518	-3.88273	-3.68403	-3.88606
0.219	-4.00349	-4.10292	-3.73283	-3.66154	-3.80134
0.22	-3.77728	-3.6925	-3.6925	-3.79048	-3.8962
0.22	-3.86012	-3.64397	-3.79048	-4.12263	-3.97062
0.221	-3.86646	-3.86967	-3.81531	-3.9431	-3.80134
0.221	-3.70997	-3.97062	-3.99568	-3.77989	-3.68613
0.221	-3.92445	-3.97469	-3.89279	-3.86646	-3.8729
0.222	-3.80967	-4.12205	-3.83863	-3.81531	-3.76447
0.222	-3.82391	-3.87943	-3.99568	-3.67366	-3.98716
0.222	-4.02	-3.85699	-3.84771	-4.2233	-3.97062
0.223	-4.04335	-3.68613	-3.85699	-3.65561	-4.01144
0.223	-3.79048	-4.06956	-3.97469	-3.90309	-3.85387
0.224	-3.75945	-3.81248	-3.89963	-3.73049	-3.78516
0.224	-3.83565	-3.7122	-3.9393	-3.69465	-3.75203
0.224	-3.82974	-3.92812	-3.81531	-3.81248	-4.07935
0.225	-3.85387	-4.16813	-4.21968	-4.15428	-3.96257
0.225	-3.87615	-3.93181	-4.22621	-3.89279	-3.75449
0.226	-3.94692	-3.91364	-4.02733	-3.86646	-3.70774
0.226	-3.85387	-3.77989	-3.79588	-3.73049	-4.03574
0.226	-4.16431	-4.3363	-3.79588	-3.75449	-3.74232
0.227	-3.6925	-4.01011	-4.25649	-3.76447	-3.79048
0.227	-4.4698	-3.98716	-3.97062	-3.68194	-3.84164
0.227	-3.89963	-4.24565	-3.82102	-3.86328	-3.95468
0.228	-3.85699	-3.69037	-3.62525	-3.89963	-3.7167
0.228	-3.78781	-3.73283	-3.80688	-4.00087	-4.63264
0.229	-3.75945	-4.24642	-3.76447	-3.72125	-3.90309
0.229	-3.82391	-4.11634	-3.99568	-3.74715	-4
0.229	-3.89963	-4.17587	-3.98297	-3.82102	-3.84164
0.23	-3.92445	-4.06753	-3.88941	-3.74232	-3.8041
0.23	-4.02872	-4.03105	-4.36754	-4.02182	-4.05257
0.231	-4.00305	-4.32422	-3.79588	-3.85078	-4.30277
0.231	-3.9431	-4.00922	-3.70997	-3.86967	-3.8729
0.231	-3.87943	-4.03152	-3.97881	-3.90658	-3.95078
0.232	-4.13787	-3.9914	-4.09366	-4.22621	-3.84466
0.232	-4.1549	-3.78781	-3.92082	-3.70553	-4.36452
0.232	-3.99568	-4	-3.70115	-3.88273	-3.88606
0.233	-3.95078	-4.05012	-3.88941	-4.31966	-4.30715
0.233	-3.66354	-4.19382	-3.9393	-4.06248	-3.86646
0.234	-3.86012	-3.76447	-3.70115	-3.80688	-3.92445
0.234	-4.02919	-3.94692	-3.92445	-3.81816	-3.75945
0.234	-4.44612	-3.8962	-3.82102	-4.10237	-3.77989
0.235	-3.86646	-3.74958	-3.93181	-3.96658	-3.80134
0.235	-4.03198	-3.8729	-3.77728	-3.82102	-4.09259
0.236	-3.93181	-3.85078	-3.85699	-4.28483	-4.02595
0.236	-3.88606	-4.13312	-3.7122	-3.70774	-4.06098
0.236	-3.95078	-4.10018	-4.14388	-4.03058	-3.98297
0.237	-3.84164	-3.69037	-3.84466	-3.9914	-3.87615
0.237	-4.4168	-3.67985	-4.383	-4.42022	-3.67366
0.237	-3.85078	-4.01412	-3.93554	-4.098	-4.01863
0.238	-3.75449	-4.14997	-3.96658	-3.8041	-4.02919
0.238	-3.83863	-4.01728	-3.81531	-3.98716	-4.18642
0.239	-4.28233	-3.89963	-4.28233	-4.06148	-3.79317
0.239	-3.84771	-3.82681	-3.96257	-4.14997	-3.99568
0.239	-3.93554	-3.78781	-4.15739	-3.82681	-3.95468
0.24	-3.77728	-3.92082	-3.98716	-4.21254	-4.13668
0.24	-3.86967	-3.89279	-3.99568	-3.80967	-4.08145
0.241	-3.97062	-3.86328	-4.02182	-3.80134	-3.97469
0.241	-3.9914	-4.13371	-4.14752		-3.88273
0.241	-3.97469	-4.12263	-3.83565	-3.70333	-4.08302
0.242	-3.85387	-3.9914	-3.9393	-3.88273	-4.13253
0.242	-4.36452	-4.17005	-3.8041	-3.65561	-3.97469
0.243	-3.9431	-3.97881	-3.99568	-3.80967	-4.03058
0.243	-3.74958	-3.90658	-3.767	-4.11464	-4.19044
0.243	-3.78781	-3.79317	-3.83268	-3.93181	-3.77989
0.244	-4.25885	-4.45842	-4.04964	-4.03245	-4.2161
0.244	-3.82974	-3.93181	-4.266	-3.97881	-3.63451
0.244	-4.39469	-3.88273	-3.91721	-3.83268	-3.7122
0.245	-4.25727	-4.24185	-3.82681	-3.82974	-3.99568
0.245	-4.07935	-3.97062	-3.95468	-3.70774	-3.74232
0.246	-3.91721	-4.11862	-4.11014	-3.79048	-4.03574
0.246	-4.04383	-3.77989	-4.04431	-4.06399	-3.88273
0.246	-4.60906	-4.00436	-3.86012	-3.68194	-3.84466
0.247	-3.95468	-4.17263	-4.20273	-3.98716	-3.93181
0.247	-3.97469	-3.81816	-4.13253	-4.2668	-3.68194
0.248	-3.89279	-4.04576	-3.81816	-3.98716	-3.77728
0.248	-3.91721		-4.27654	-4.13549	-3.82391
0.248	-3.82681	-3.87943	-3.97062	-4.00043	-3.80967
0.249	-4.05998	-4.07469	-4.1343	-3.96658	-4.01773
0.249	-4.04721	-3.80134	-3.82681	-3.86012	-3.99568
0.249	-4.04096	-4.7122	-4.06854	-3.82681	-3.97469
0.25	-4.61618	-3.73283	-4.26281	-4.08513	-4.11634
0.25	-3.84466	-3.86012	-4.05453	-3.8962	-3.99568
0.251	-4.27003	-3.86012	-3.89279	-3.7986	-4.27737
0.251	-4.00393	-3.89279	-3.68194	-4.10292	-4.00087
0.251	-3.95468	-4.13194	-4.06298	-3.88606	-4.02687
0.252	-3.75945	-3.86967	-3.85699	-3.82974	-3.75449
0.252	-3.79048	-3.84466	-3.95861	-3.66959	-4.5391
0.253	-3.88273	-4.12436	-3.94692	-4.3363	-3.9393
0.253	-4.16877	-4.08991	-3.9431	-3.98297	-3.73993
0.253	-3.85699	-4.14146	-4.00789	-3.91009	-3.86328
0.254	-3.82974	-4.01144	-3.8962	-3.72354	-3.96658
0.254	-3.75203	-4.23508	-3.91721	-3.87943	-3.57349
0.254	-3.90658	-4.03339	-4.01055	-4.59007	-3.9431
0.255	-4.37059	-4.06298	-3.90658	-4.15181	-3.9431
0.255	-4.67162	-3.73518	-4.10073	-4.28735	-3.94692
0.256	-3.77728	-3.9393	-4.05061	-3.87943	-3.88273
0.256	-4.24795	-4.15927	-3.95861	-3.98716	-4.07007
0.256	-3.8729	-4.08619	-4.00524	-4.26043	-4.3439
0.257	-4.09854	-3.93181	-4.02228	-3.72584	-4.23284
0.257	-3.84466	-3.72816	-4.35556	-3.93554	-3.96658
0.258	-4.11919	-3.94692	-4.05552	-3.77469	-4.06753
0.258	-4.05012	-3.89963	-4.21467	-4.08938	-3.88273
0.258	-3.99568	-4.34775	-4.24413	-3.67572	-4.96257
0.259	-4.02319	-4.29073	-4.11976	-4.05257	-4.06905
0.259	-3.77469	-4.17393	-4.13136	-3.88273	-4.04769
0.259	-4.0942	-4.18046	-3.91009	-4.00393	-4.27084
0.26	-3.90309	-4.62342	-4.33442	-3.90658	-4.14267
0.26	-4.25571	-3.98297	-4.007	-3.8962	-3.98716
0.261	-3.85387	-3.99568	-4.20901		-3.9431
0.261	-3.95078	-3.6968	-3.86967	-4.39041	-4.13371
0.261	-4.23062	-4.03152	-3.9914	-3.91364	-4.25885
0.262	-4.10624	-4.02919	-4.45346	-3.88606	-4.70333
0.262	-4.13018	-3.94692	-4.0942	-4.27819	-4.15802
0.263	-3.80967	-4.01818	-3.92445	-3.86646	-3.83268
0.263	-3.91009	-3.85699	-4.01412	-3.66154	-3.96257
0.263	-4.32514	-3.98716	-3.80134	-3.65956	-3.97062
0.264	-4.32606	-4.04866	-4.24718	-4.42946	-4.76955
0.264	-3.76955		-3.9393	-3.8041	-6.09151
0.265	-4.20831	-3.83268	-3.81816	-3.82974	-3.97062
0.265	-3.95078	-4.00656	-4.11634	-3.89279	-4.10902
0.265	-3.91721	-3.82681	-4.05306	-3.91009	-4.0655
0.266	-4.02687	-4.05306	-4.21396	-4.09205	-3.93554
0.266	-3.96257	-4.17783	-4.13847	-4	-3.6968
0.266	-4.19314	-4.50446	-4.08938	-3.99568	-3.95861
0.267	-4.06349	-4.08197	-3.88941	-3.76195	-3.79048
0.267	-3.9393	-4.07676	-3.8729	-4.18177	-4.17198
0.268	-4.18776	-3.88606	-4.03058	-4.07935	-4.01773
0.268	-4.04866	-3.79048	-3.74715	-3.96658	-3.9431
0.268	-3.91009	-4.0278	-3.92812	-3.79317	-3.91721
0.269	-4.01144	-4.44612	-5.17263	-3.97881	-3.9431
0.269	-3.98716	-3.86646	-3.86012	-4.01773	-3.90309
0.27	-3.92082	-3.86012	-3.90658	-4.31605	-4.49894
0.27	-4.01682	-3.77989	-3.9393		-4.31605
0.27	-4.36957	-3.9914	-4.15243	-3.92812	-4.48678
0.271	-3.9914	-3.86012	-4.16178	-4.07676	-4.13136
0.271	-4.04239	-3.79317	-3.95468	-3.86012	-3.97469
0.271	-3.93554	-3.73283	-4.39041	-4.007	-4.01055
0.272	-3.82974	-4.17914	-4.01502	-3.92445	-3.83268
0.272	-3.92445	-3.79048	-3.90309	-3.74473	-3.88941
0.273	-4.34969	-3.80134	-4.22475	-4.22113	-5.42366
0.273	-3.89279	-3.69465	-3.82391	-3.97881	-4.1152
0.273	-4.16494	-3.69037	-3.75945	-4.71897	-4.00218
0.274	-3.82974	-4.37263	-4	-3.89279
0.274	-4.14874	-4.24033	-3.99568	-4.38828	-3.95861
0.275	-4.1209	-4.59517	-4.1707	-3.97469	-3.90658
0.275	-4.27327	-4.32331	-3.88273	-3.91364	-4.25026
0.275	-4.02965	-4.37779	-4.13608	-4.43415	-3.9431
0.276	-3.97881	-3.86012	-3.97062	-3.96658	-4.18111
0.276	-4.09151	-3.77728	-4.22403	-3.82681	-3.80134
0.276	-4.10403	-3.95078	-3.77469	-4.64975	-4.11748
0.277	-4.06854	-3.90309	-3.84466	-4.43652	-3.96257
0.277	-3.97469	-4.05998	-3.9431	-4.13906	-3.83565
0.278	-4.27165	-4.16749	-4.11577	-4.09366	-3.94692
0.278	-4.30277	-4.27819	-3.88606	-4.03574	-3.85387
0.278	-4.11976	-3.77728	-4.10403	-3.70774	-4.5157
0.279	-3.95468	-3.82974	-3.84466	-4.18111	-4.44612
0.279	-4.0278	-4.30892	-4.3439	-4.77989	-4.15927
0.28	-4.32057	-3.85387	-4.92812	-4.07212	-4.63639
0.28	-4.21254	-3.78781	-3.92812	-4.01592	-4.17587
0.28	-4.00087	-3.83565	-4.07417	-3.83268	-4.18709
0.281	-3.97469	-3.9431	-3.88273	-3.85078	-3.9431
0.281	-4.03621	-4.13906	-3.82974	-4.40671	-4.06098
0.281	-4.27572	-3.97881	-3.84466	-4.00174	-4.01863
0.282	-3.92082	-4.13312	-4.09909	-4.11748	-4.4034
0.282	-4.1891	-3.76955	-4.29414	-3.84164	-3.91364
0.283	-4.00789	-3.89279	-4.09909	-4.4034	-3.97062
0.283	-4.057	-4.36251	-3.83565	-4.47366	-4.10902
0.283	-4.38091	-3.95861	-4.15058	-3.92812	-4.02457
0.284	-3.98716	-3.88941	-4.00745	-3.96658	-4.31515
0.284	-3.82391	-4.02365	-3.75449	-4.18046	-4.09583
0.285	-4.10568	-3.96658		-4.68825	-4.05404
0.285	-3.92082	-4.05257	-4.12436	-4.24718	-4.51428
0.285	-4.10458	-4.3536	-3.7986	-3.91009	-4.40894
0.286	-3.97881	-4.0804	-3.96257	-3.85699	-3.93181
0.286	-3.87943	-4.75696	-3.82681	-4.06349	-4.02273
0.286	-4.29158	-3.74958	-3.72125	-4.1152	-4.06753
0.287	-3.83863	-4.22988	-3.96658	-3.94692	-3.85078
0.287	-3.73283	-4.08145	-3.97881	-4.15989	-4.11351
0.288	-4.36653	-4.05012	-4.16749	-4.62342	-4.36251
0.288	-4.01728	-3.94692	-4.11464	-3.73049	-4.07624
0.288	-3.86646	-3.77989	-4.10958	-3.67572	-4.3019
0.289	-3.97062	-3.7986	-4.85699	-4.64782	-4.38195
0.289	-4.40012	-3.95078	-3.95078	-4.07572	-4.0381
0.29	-4.07109	-3.91009	-3.85078	-4.31785	-3.84771
0.29	-4.06248	-4.07058	-3.88273	-4.09313	-3.92812
0.29	-3.89279	-4.32698	-3.91364	-3.70553	-4.08725
0.291	-4.86646	-4.24489	-3.98297	-3.88941	-3.94692
0.291	-4.53313	-3.87943	-4.16052	-3.78781	-4.23582
0.292	-4.09963	-3.97062	-3.72125	-3.86646	-4.09259
0.292	-3.82974	-3.6968	-4.18177	-3.89279	-4.50864
0.292	-4.25337	-4.03905	-3.86328	-4.0013	-3.89279
0.293	-3.9393	-4.29158	-4.20691	-4.09313
0.293	-4.04769	-4.31605	-3.97062	-4.14026	-3.89963
0.293	-3.95468		-4.19654	-3.67778	-4.10791
0.294	-3.99568	-3.85387	-4.44855	-4.25493	-4.31785
0.294	-4.03527	-4.38405	-4.02457	-4.2636	-4.44249
0.295	-3.93181	-3.8962	-3.84771	-4.12494	-4.72816
0.295	-3.83863	-3.91009	-3.83565	-4.25964	-3.92812
0.295	-3.95468	-4.11748	-4.1463	-3.80134	-4.007
0.296	-4.02411		-3.91009	-3.92082	-4.52288
0.296	-3.90658	-4.12263	-3.99568	-5.41117	-4.28567
0.297	-3.91721	-4.09151	-3.88273	-3.91364
0.297	-4.06399	-3.89963	-4.22695	-3.88606	-4.22548
0.297	-3.87943	-4.64589	-4.1152	-3.86646	-4.10458
0.298	-3.98297	-4.69037	-3.78781	-3.75696	-4.03716
0.298	-3.89279	-3.89963	-3.9431	-3.96658	-3.97062
0.298	-3.85387	-4.0278	-5.08938	-4.39362	-4.3439
0.299	-3.84164	-4.35164	-3.80688	-4.37059	-4.33536
0.299	-4.2644	-4.03386	-4.40671	-4.12148	-3.9393
0.3	-4.23284	-4.23359	-4.04239		-4.51999
0.3	-4.17587	-4.20204	-4.42366	-3.95861	-4.01773
0.3	-3.96658	-4.20204	-4.2636	-4.09854	-4.25806

## Sheet: Fig 3b
	WT	S892E	S897E	3E	5E
s2	ln (I)	ln (I)	ln (I)	ln (I)	ln (I)
6.28849e-05	-3.78099	-3.64582	-3.74228	-3.77662	-3.48024
6.90561e-05	-3.78539	-3.61563	-3.71317	-3.69289	-3.47377
7.569e-05	-3.75502	-3.63819	-3.70908	-3.66126	-3.50656
8.26281e-05	-3.74651	-3.63439	-3.7297	-3.7214	-3.52337
8.96809e-05	-3.74228	-3.63061	-3.71728	-3.68091	-3.51661
9.72196e-05	-3.72554	-3.62309	-3.71728	-3.67301	-3.51998
0.00010404	-3.72554	-3.64966	-3.72554	-3.69289	-3.53017
0.00011236	-3.71728	-3.64582	-3.70095	-3.69289	-3.53359
0.000121	-3.71728	-3.66126	-3.69289	-3.64582	-3.54738
0.00012996	-3.71317	-3.63819	-3.69289	-3.68888	-3.55086
0.00013924	-3.72554	-3.642	-3.70501	-3.67695	-3.54738
0.00014884	-3.71728	-3.65351	-3.70908	-3.69289	-3.54738
0.00015876	-3.70908	-3.65351	-3.69691	-3.68888	-3.57555
0.000169	-3.7297	-3.63439	-3.70908	-3.68091	-3.57913
0.00017689	-3.70908	-3.63819	-3.68888	-3.68091	-3.57555
0.00018769	-3.7297	-3.66126	-3.69691	-3.68489	-3.58632
0.00019881	-3.7297	-3.66516	-3.70908	-3.67695	-3.57555
0.00021025	-3.72554	-3.65738	-3.72554	-3.69691	-3.58272
0.00022201	-3.7214	-3.66516	-3.70095	-3.68888	-3.58632
0.00023409	-3.72554	-3.67301	-3.71728	-3.70501	-3.59721
0.00024649	-3.71317	-3.68091	-3.72554	-3.70095	-3.61563
0.000256	-3.72554	-3.68489	-3.71728	-3.68489	-3.61192
0.00026896	-3.7297	-3.68888	-3.72554	-3.69289	-3.61563
0.00028224	-3.72554	-3.68489	-3.7214	-3.69691	-3.63439
0.00029584	-3.73807	-3.70095	-3.7297	-3.70501	-3.62684
0.00030976	-3.7214	-3.69691	-3.71728	-3.70501	-3.63439
0.000324	-3.7297	-3.70095	-3.72554	-3.72554	-3.642
0.00033856	-3.74651	-3.71728	-3.7214	-3.71317	-3.64582
0.00035344	-3.75502	-3.70095	-3.7297	-3.73388	-3.64582
0.00036481	-3.74228	-3.71317	-3.73388	-3.71317	-3.64966
0.00038025	-3.75075	-3.7214	-3.74228	-3.7214	-3.65351
0.00039601	-3.74228	-3.72554	-3.73807	-3.72554	-3.66126
0.00041209	-3.75502	-3.71728	-3.74651	-3.72554	-3.65738
0.00042849	-3.76792	-3.74228	-3.7593	-3.73807	-3.67695
0.00044521	-3.7593	-3.72554	-3.73807	-3.72554	-3.68091
0.00046225	-3.7636	-3.73388	-3.74651	-3.75075	-3.69289
0.00047961	-3.7636	-3.74228	-3.75502	-3.74228	-3.69691
0.00049284	-3.77226	-3.74651	-3.77226	-3.75075	-3.70908
0.00051076	-3.78099	-3.7636	-3.77226	-3.7593	-3.70095
0.000529	-3.78099	-3.75502	-3.78099	-3.7593	-3.71317
0.00054756	-3.78539	-3.76792	-3.77662	-3.7593	-3.70501
0.00056644	-3.77662	-3.7636	-3.77226	-3.7636	-3.72554
0.00058564	-3.78981	-3.75502	-3.79424	-3.78099	-3.72554
0.00060516	-3.79424	-3.78539	-3.78099	-3.79424	-3.7297
0.00062001	-3.79424	-3.77662	-3.80317	-3.78539	-3.74228
0.00064009	-3.81218	-3.76792	-3.79869	-3.78539	-3.74651
0.00066049	-3.80766	-3.78539	-3.79869	-3.78099	-3.75075
0.00068121	-3.80766	-3.78981	-3.80317	-3.79869	-3.7593
0.00070225	-3.82127	-3.79869	-3.82127	-3.80317	-3.76792
0.00072361	-3.81218	-3.82127	-3.82127	-3.80766	-3.78539
0.00074529	-3.82585	-3.81218	-3.81671	-3.80317	-3.78099
0.00076729	-3.82585	-3.81671	-3.82585	-3.80766	-3.78539
0.000784	-3.83506	-3.82127	-3.83506	-3.82585	-3.78981
0.00080656	-3.83506	-3.83506	-3.8397	-3.83044	-3.79869
0.00082944	-3.84905	-3.8397	-3.8397	-3.83506	-3.80317
0.00085264	-3.84905	-3.8397	-3.85375	-3.83506	-3.81671
0.00087616	-3.86801	-3.84436	-3.84436	-3.84436	-3.83044
0.0009	-3.85375	-3.84436	-3.85848	-3.84436	-3.8397
0.00092416	-3.86323	-3.84905	-3.86323	-3.85375	-3.84436
0.00094249	-3.86801	-3.86323	-3.86801	-3.86323	-3.84905
0.00096721	-3.86801	-3.8728	-3.87762	-3.86801	-3.85848
0.00099225	-3.88246	-3.88246	-3.8728	-3.88246	-3.86323
0.00101761	-3.88246	-3.88733	-3.88733	-3.88246	-3.8728
0.00104329	-3.88733	-3.89222	-3.88733	-3.88733	-3.88246
0.00106929	-3.90207	-3.90207	-3.90207	-3.88733	-3.88246
0.00109561	-3.90207	-3.90207	-3.89713	-3.89713	-3.89713
0.00112225	-3.91704	-3.92207	-3.91202	-3.91704	-3.91202
0.00114244	-3.91202	-3.90704	-3.91202	-3.93223	-3.92207
0.00116964	-3.92207	-3.93223	-3.92207	-3.93223	-3.92207
0.00119716	-3.92207	-3.92207	-3.93223	-3.93734	-3.93223
0.001225	-3.94248	-3.94248	-3.93734	-3.93734	-3.94765
0.00125316	-3.93734	-3.95284	-3.94765	-3.93223	-3.95284
0.00128164	-3.94765	-3.95284	-3.93734	-3.95284	-3.95807
0.00131044	-3.95284	-3.94765	-3.95807	-3.95807	-3.9739
0.00133225	-3.95807	-3.9739	-3.95284	-3.96859	-3.97923
0.00136161	-3.96859	-3.97923	-3.96859	-3.9739	-3.98459
0.00139129	-3.97923	-3.97923	-3.9739	-3.96859	-3.9954
0.00142129	-3.98998	-3.98459	-3.98459	-3.98998	-4.00633
0.00145161	-3.98459	-3.9954	-3.9954	-3.9954	-4.01738
0.00148225	-3.98459	-4.01738	-4.00633	-4.00085	-4.01738
0.00151321	-4.00633	-4.01184	-4.00085	-4.01184	-4.03986
0.00154449	-4.00085	-4.02295	-4.01738	-4.01184	-4.03986
0.00156816	-4.01738	-4.02295	-4.01738	-4.01738	-4.05705
0.0016	-4.02856	-4.03419	-4.02856	-4.02295	-4.05129
0.00163216	-4.02856	-4.05129	-4.02856	-4.04555	-4.07454
0.00166464	-4.03986	-4.05129	-4.03986	-4.05129	-4.07454
0.00169744	-4.04555	-4.05705	-4.05129	-4.05129	-4.09235
0.00173056	-4.04555	-4.06285	-4.04555	-4.07454	-4.09235
0.001764	-4.05705	-4.08638	-4.06868	-4.05705	-4.11047
0.00178929	-4.06285	-4.07454	-4.06868	-4.08044	-4.11047
0.00182329	-4.08044	-4.10439	-4.07454	-4.06868	-4.12894
0.00185761	-4.08638	-4.10439	-4.08638	-4.09235	-4.13517
0.00189225	-4.09235	-4.10439	-4.09835	-4.09835	-4.14775
0.00192721	-4.09835	-4.11659	-4.10439	-4.10439	-4.16048
0.00196249	-4.09235	-4.12274	-4.10439	-4.11659	-4.16692
0.00199809	-4.11047	-4.12894	-4.11659	-4.12274	-4.17339
0.00203401	-4.12274	-4.13517	-4.11659	-4.14144	-4.18646
0.00206116	-4.12274	-4.14775	-4.11659	-4.14775	-4.19306
0.00209764	-4.11659	-4.15409	-4.13517	-4.13517	-4.19971
0.00213444	-4.14144	-4.16692	-4.14775	-4.15409	-4.22673
0.00217156	-4.14775	-4.1799	-4.15409	-4.15409	-4.22673
0.002209	-4.14775	-4.1799	-4.16692	-4.17339	-4.23361
0.00224676	-4.16048	-4.20639	-4.17339	-4.18646	-4.2475
0.00228484	-4.16692	-4.19971	-4.17339	-4.18646	-4.25451
0.00231361	-4.17339	-4.20639	-4.17339	-4.19971	-4.25451
0.00235225	-4.19306	-4.21991	-4.18646	-4.20639	-4.27587
0.00239121	-4.19306	-4.21991	-4.21313	-4.21991	-4.29036
0.00243049	-4.19971	-4.24053	-4.20639	-4.21991
0.00247009	-4.19971	-4.2475	-4.21991	-4.23361
0.00251001	-4.21313	-4.26158	-4.22673	-4.23361
0.00255025	-4.23361	-4.26158	-4.24053	-4.24053
0.00259081	-4.23361	-4.2687	-4.22673	-4.26158
0.00262144	-4.23361	-4.2687	-4.2475	-4.27587
0.00266256	-4.25451	-4.29769	-4.26158	-4.27587
0.002704	-4.26158	-4.29036	-4.27587	-4.28309
0.00274576	-4.2687	-4.29769	-4.28309	-4.29769
0.00278784	-4.28309		-4.29036	-4.29769
0.00283024	-4.27587		-4.30507	-4.31999
0.00287296	-4.29036		-4.29769	-4.31999
0.00290521	-4.30507		-4.31999	-4.33514
0.00294849	-4.3125		-4.32754	-4.33514
0.00299209	-4.31999		-4.32754	-4.35831
0.00303601	-4.32754		-4.33514
0.00308025	-4.33514		-4.35831
0.00312481	-4.35831		-4.35831
0.00316969	-4.35053		-4.38203
0.00321489	-4.36615		-4.39006
0.003249	-4.38203		-4.39006
0.00329476	-4.39006		-4.39816

## Sheet: Fig 3c
	Normalized P(r) WT				Normalized P(r) S892E				Normalized P(r) S897E				Normalized P(r) 3E				Normalized P(r) 5E
Radius (Å)	Mean	SEM		Radius (Å)	Mean	SEM		Radius (Å)	Mean	SEM		Radius (Å)	Mean	SEM		Radius (Å)	Mean	SEM
0	0	0		0	0	0		0	0	0		0	0	0		0	0	0
0.475	0.646067	0.0677903		0.545	0.72449	0.0867347		0.477	0.621399	0.0617284		0.486	0.631206	0.0744681		0.624	0.834906	0.0740566
0.95	1.41573	0.123783		1.09	1.6148	0.156888		0.954	1.37654	0.113374		0.972	1.40189	0.13617		1.25	1.88679	0.133962
1.43	2.30337	0.168539		1.63	2.67857	0.210714		1.43	2.26337	0.154938		1.46	2.30969	0.185816		1.87	3.16038	0.179953
1.9	3.33333	0.202247		2.18	3.87755	0.24949		1.91	3.29218	0.186626		1.94	3.35697	0.223168		2.5	4.62264	0.212972
2.37	4.45693	0.224719		2.72	5.2551	0.272959		2.39	4.44444	0.209877		2.43	4.51537	0.250591		3.12	6.29717	0.233726
2.85	5.71161	0.237828		3.27	6.81122	0.285714		2.86	5.72016	0.22428		2.92	5.83924	0.264775		3.75	8.18396	0.242925
3.32	7.09738	0.241573		3.81	8.4949	0.283163		3.34	7.11934	0.228395		3.4	7.25768	0.271868		4.37	10.2358	0.242925
3.8	8.57678	0.237828		4.36	10.3316	0.272959		3.82	8.64198	0.228395		3.89	8.81797	0.267139		5	12.4764	0.235377
4.27	10.1873	0.226592		4.9	12.2959	0.255102		4.29	10.2881	0.220165		4.37	10.4965	0.257683		5.62	14.9057	0.221462
4.75	11.8914	0.209738		5.45	14.4133	0.232908		4.77	12.037	0.207819		4.86	12.2931	0.243499		6.24	17.4764	0.204717
5.22	13.7079	0.189139		5.99	16.6582	0.209694		5.25	13.9095	0.192181		5.35	14.1844	0.224113		6.87	20.1887	0.188443
5.7	15.618	0.167416		6.54	19.0051	0.191327		5.73	15.8848	0.174691		5.83	16.1939	0.204728		7.49	23.0425	0.176887
6.17	17.6217	0.146255		7.08	21.4796	0.184184		6.2	17.9424	0.158025		6.32	18.2979	0.187943		8.12	25.9434	0.174528
6.65	19.6629	0.130712		7.62	24.0561	0.191837		6.68	20.1029	0.145267		6.8	20.4965	0.178251		8.74	29.0094	0.183019
7.12	21.9101	0.125468		8.17	26.7857	0.213776		7.16	22.428	0.139918		7.29	22.766	0.178723		9.37	32.3113	0.201651
7.6	24.1573	0.133333		8.71	29.5918	0.245663		7.63	24.6914	0.144033		7.78	25.0591	0.19078		9.99	35.3774	0.227358
8.07	26.5918	0.15206		9.26	32.398	0.283163		8.11	27.1605	0.157613		8.26	27.6596	0.21253		10.6	38.6792	0.257075
8.55	28.839	0.177715		9.8	35.2041	0.321429		8.59	29.4239	0.177984		8.75	30.0236	0.241135		11.2	41.9811	0.285377
9.02	31.4607	0.205993		10.4	38.0102	0.357143		9.06	32.0988	0.202469		9.23	32.6241	0.271868		11.9	45.5189	0.313679
9.5	33.8951	0.234082		10.9	41.0714	0.387755		9.54	34.5679	0.228395		9.72	35.2246	0.304965		12.5	48.8208	0.337264
9.97	36.5169	0.262172		11.4	44.1327	0.415816		10	37.2428	0.255144		10.2	37.8251	0.335697		13.1	52.1226	0.356132
10.5	39.1386	0.286517		12	47.1939	0.438776		10.5	39.9177	0.279835		10.7	40.4255	0.364066		13.7	55.4245	0.372642
10.9	41.7603	0.307116		12.5	50.2551	0.451531		11	42.3868	0.300412		11.2	43.2624	0.387707		14.4	58.7264	0.379717
11.4	44.382	0.32397		13.1	53.0612	0.459184		11.5	45.0617	0.320988		11.7	45.8629	0.408983		15	62.0283	0.384434
11.9	47.0037	0.337079		13.6	56.1224	0.461735		11.9	47.7366	0.335391		12.2	48.4634	0.423168		15.6	65.0943	0.382075
12.4	49.6255	0.344569		14.2	59.1837	0.454082		12.4	50.4115	0.347737		12.6	51.3002	0.434988		16.2	68.1604	0.375
12.8	52.4345	0.346442		14.7	61.9898	0.443878		12.9	53.0864	0.355967		13.1	53.9007	0.439716		16.9	70.9906	0.365566
13.3	55.0562	0.344569		15.3	64.7959	0.428571		13.4	55.7613	0.36214		13.6	56.5012	0.439716		17.5	74.0566	0.351415
13.8	57.6779	0.338951		15.8	67.602	0.410714		13.8	58.4362	0.36214		14.1	59.1017	0.437352		18.1	76.6509	0.337264
14.3	60.2996	0.329588		16.3	70.4082	0.390306		14.3	61.1111	0.360082		14.6	61.7021	0.43026		18.7	79.2453	0.325472
14.7	62.9213	0.318352		16.9	73.2143	0.372449		14.8	63.5802	0.355967		15.1	64.3026	0.420804		19.4	81.8396	0.313679
15.2	65.5431	0.305243		17.4	75.7653	0.357143		15.3	66.0494	0.347737		15.6	66.9031	0.408983		20	84.1981	0.308962
15.7	67.9775	0.290262		18	78.0612	0.34949		15.7	68.5185	0.339506		16	69.2671	0.394799		20.6	86.3208	0.308962
16.2	70.412	0.277154		18.5	80.6122	0.34949		16.2	70.9877	0.331276		16.5	71.6312	0.382979		21.2	88.2075	0.316038
16.6	72.8464	0.264045		19.1	82.6531	0.357143		16.7	73.251	0.323045		17	73.9953	0.375887		21.9	90.0943	0.330189
17.1	75.0936	0.256554		19.6	84.949	0.375		17.2	75.5144	0.314815		17.5	76.3593	0.371158		22.5	91.9811	0.351415
17.6	77.3408	0.252809		20.2	86.9898	0.40051		17.7	77.7778	0.3107		18	78.487	0.371158		23.1	93.3962	0.372642
18.1	79.588	0.252809		20.7	88.7755	0.42602		18.1	79.8354	0.308642		18.5	80.3783	0.375887		23.7	94.8113	0.398585
18.5	81.6479	0.258427		21.2	90.5612	0.456633		18.6	81.893	0.3107		19	82.5059	0.390071		24.4	95.9906	0.42217
19	83.5206	0.269663		21.8	92.0918	0.484694		19.1	83.7449	0.314815		19.4	84.3972	0.406619		25	96.934	0.445755
19.5	85.3933	0.282772		22.3	93.3673	0.512755		19.6	85.5967	0.323045		19.9	86.052	0.427896		25.6	97.8774	0.464623
20	87.0787	0.297753		22.9	94.898	0.535714		20	87.2428	0.333333		20.4	87.7069	0.451537		26.2	98.5849	0.481132
20.4	88.764	0.314607		23.4	95.9184	0.553571		20.5	88.8889	0.345679		20.9	89.3617	0.477541		26.9	99.2925	0.495283
20.9	90.4494	0.329588		24	96.9388	0.566327		21	90.535	0.358025		21.4	90.7801	0.503546		27.5	99.5283	0.502358
21.4	91.7603	0.342697		24.5	97.7041	0.57398		21.5	91.7695	0.372428		21.9	92.1986	0.529551		28.1	100	0.507075
21.8	93.0712	0.355805		25.1	98.4694	0.576531		21.9	93.2099	0.386831		22.4	93.617	0.550827		28.7	100	0.509434
22.3	94.382	0.365169		25.6	98.9796	0.57398		22.4	94.2387	0.399177		22.8	94.5626	0.572104		29.4	100	0.507075
22.8	95.5056	0.370787		26.1	99.4898	0.566327		22.9	95.4733	0.409465		23.3	95.7447	0.588652		30	99.7642	0.502358
23.3	96.4419	0.376404		26.7	99.7449	0.553571		23.4	96.2963	0.419753		23.8	96.6903	0.600473		30.6	99.5283	0.495283
23.7	97.191	0.376404		27.2	100	0.538265		23.9	97.1193	0.425926		24.3	97.3995	0.609929		31.2	99.2925	0.490566
24.2	97.9401	0.376404		27.8	100	0.520408		24.3	97.9424	0.432099		24.8	98.1087	0.614657		31.8	98.8208	0.485849
24.7	98.5019	0.374532		28.3	100	0.505102		24.8	98.5597	0.436214		25.3	98.818	0.617021		32.5	98.1132	0.483491
25.2	99.0637	0.372659		28.9	99.7449	0.489796		25.3	98.9712	0.438272		25.8	99.2908	0.614657		33.1	97.4057	0.483491
25.6	99.4382	0.368914		29.4	99.4898	0.479592		25.8	99.3827	0.438272		26.2	99.5272	0.609929		33.7	96.6981	0.488208
26.1	99.8127	0.367041		30	98.9796	0.47449		26.2	99.7942	0.436214		26.7	99.7636	0.602837		34.3	95.7547	0.497642
26.6	100	0.365169		30.5	98.4694	0.477041		26.7	100	0.434156		27.2	100	0.593381		35	94.8113	0.511792
27.1	100	0.367041		31	97.9592	0.484694		27.2	100	0.430041		27.7	100	0.58156		35.6	93.8679	0.528302
27.5	100	0.370787		31.6	97.1939	0.5		27.7	100	0.425926		28.2	100	0.56974		36.2	92.9245	0.54717
28	99.8127	0.378277		32.1	96.4286	0.520408		28.2	100	0.423868		28.7	100	0.560284		36.8	91.7453	0.568396
28.5	99.6255	0.389513		32.7	95.4082	0.545918		28.6	99.7942	0.419753		29.2	99.7636	0.550827		37.5	90.566	0.589623
29	99.2509	0.404494		33.2	94.6429	0.571429		29.1	99.5885	0.417695		29.6	99.5272	0.543735		38.1	89.3868	0.608491
29.4	98.8764	0.419476		33.8	93.6224	0.596939		29.6	99.177	0.417695		30.1	99.0544	0.539007		38.7	88.2075	0.627358
29.9	98.3146	0.438202		34.3	92.602	0.622449		30.1	98.7654	0.417695		30.6	98.5816	0.536643		39.3	87.0283	0.643868
30.4	97.9401	0.456929		34.9	91.3265	0.647959		30.5	98.3539	0.417695		31.1	98.1087	0.539007		40	85.6132	0.65566
30.9	97.191	0.475655		35.4	90.3061	0.668367		31	97.7366	0.419753		31.6	97.3995	0.543735		40.6	84.434	0.665094
31.3	96.4419	0.492509		35.9	89.0306	0.683673		31.5	97.1193	0.423868		32.1	96.6903	0.548463		41.2	83.0189	0.67217
31.8	95.6929	0.509363		36.5	87.7551	0.696429		32	96.2963	0.427984		32.6	95.9811	0.55792		41.8	81.6038	0.674528
32.3	94.9438	0.524345		37	86.4796	0.704082		32.4	95.4733	0.430041		33.1	95.2719	0.567376		42.5	80.4245	0.674528
32.8	94.0075	0.537453		37.6	85.2041	0.706633		32.9	94.6502	0.434156		33.5	94.3262	0.579196		43.1	79.0094	0.674528
33.2	93.0712	0.548689		38.1	83.9286	0.706633		33.4	93.8272	0.438272		34	93.3806	0.588652		43.7	77.5943	0.669811
33.7	92.1348	0.55618		38.7	82.398	0.704082		33.9	93.0041	0.442387		34.5	92.435	0.598109		44.3	76.1792	0.665094
34.2	91.1985	0.561798		39.2	81.1224	0.696429		34.4	91.9753	0.444444		35	91.4894	0.607565		45	75	0.660377
34.7	90.0749	0.56367		39.8	79.5918	0.688776		34.8	90.9465	0.44856		35.5	90.5437	0.614657		45.6	73.5849	0.65566
35.1	88.9513	0.56367		40.3	78.3163	0.678571		35.3	89.9177	0.450617		36	89.3617	0.619385		46.2	72.1698	0.650943
35.6	87.8277	0.561798		40.9	76.7857	0.668367		35.8	88.6831	0.452675		36.5	88.1797	0.624113		46.8	70.7547	0.650943
36.1	86.7041	0.559925		41.4	75.5102	0.660714		36.3	87.6543	0.452675		36.9	86.9976	0.626478		47.5	69.3396	0.650943
36.6	85.3933	0.554307		41.9	73.9796	0.653061		36.7	86.4198	0.454733		37.4	85.8156	0.626478		48.1	68.1604	0.653302
37	84.2697	0.548689		42.5	72.449	0.647959		37.2	85.1852	0.45679		37.9	84.6336	0.626478		48.7	66.7453	0.660377
37.5	82.9588	0.543071		43	71.1735	0.647959		37.7	84.1564	0.458848		38.4	83.4515	0.624113		49.3	65.3302	0.667453
38	81.8352	0.539326		43.6	69.6429	0.65051		38.2	82.9218	0.460905		38.9	82.0331	0.624113		50	64.1509	0.676887
38.5	80.5243	0.535581		44.1	68.1122	0.655612		38.6	81.4815	0.465021		39.4	80.8511	0.621749		50.6	62.7358	0.686321
38.9	79.2135	0.531835		44.7	66.5816	0.663265		39.1	80.2469	0.469136		39.9	79.4326	0.621749		51.2	61.5566	0.698113
39.4	77.9026	0.531835		45.2	65.3061	0.670918		39.6	79.0123	0.473251		40.3	78.2506	0.624113		51.8	60.1415	0.707547
39.9	76.4045	0.533708		45.8	63.7755	0.683673		40.1	77.7778	0.479424		40.8	76.8322	0.626478		52.5	58.9623	0.716981
40.4	75.0936	0.537453		46.3	62.2449	0.693878		40.6	76.3374	0.487654		41.3	75.6501	0.631206		53.1	57.5472	0.726415
40.8	73.7828	0.543071		46.8	60.9694	0.706633		41	75.1029	0.495885		41.8	74.2317	0.640662		53.7	56.3679	0.733491
41.3	72.4719	0.550562		47.4	59.4388	0.719388		41.5	73.6626	0.504115		42.3	72.8132	0.650118		54.3	55.1887	0.738208
41.8	70.9738	0.558052		47.9	57.9082	0.729592		42	72.2222	0.514403		42.8	71.3948	0.661939		54.9	54.0094	0.742925
42.3	69.6629	0.567416		48.5	56.3776	0.739796		42.5	70.9877	0.524691		43.3	69.9764	0.673759		55.6	52.8302	0.745283
42.7	68.1648	0.576779		49	55.102	0.747449		42.9	69.5473	0.532922		43.7	68.7943	0.690307		56.2	51.6509	0.747642
43.2	66.8539	0.588015		49.6	53.5714	0.755102		43.4	68.107	0.54321		44.2	67.3759	0.704492		56.8	50.4717	0.747642
43.7	65.3558	0.597378		50.1	52.2959	0.762755		43.9	66.8724	0.55144		44.7	65.9574	0.72104		57.4	49.2925	0.747642
44.2	64.0449	0.606742		50.7	50.7653	0.767857		44.4	65.4321	0.561728		45.2	64.539	0.735225		58.1	48.1132	0.75
44.6	62.5468	0.614232		51.2	49.4898	0.77551		44.8	63.9918	0.567901		45.7	63.1206	0.749409		58.7	46.934	0.752358
45.1	61.0487	0.61985		51.7	47.9592	0.780612		45.3	62.5514	0.576132		46.2	61.7021	0.763593		59.3	45.9906	0.754717
45.6	59.7378	0.625468		52.3	46.6837	0.788265		45.8	61.3169	0.582305		46.7	60.5201	0.775414		59.9	44.8113	0.759434
46.1	58.2397	0.631086		52.8	45.4082	0.798469		46.3	59.8765	0.588477		47.1	59.1017	0.78487		60.6	43.6321	0.764151
46.5	56.7416	0.632959		53.4	43.8776	0.808673		46.8	58.4362	0.592593		47.6	57.6832	0.794326		61.2	42.6887	0.771226
47	55.4307	0.634831		53.9	42.602	0.818878		47.2	56.9959	0.596708		48.1	56.5012	0.799054		61.8	41.7453	0.778302
47.5	53.9326	0.634831		54.5	41.3265	0.831633		47.7	55.7613	0.600823		48.6	55.0827	0.803783		62.4	40.8019	0.785377
48	52.4345	0.634831		55	40.051	0.844388		48.2	54.321	0.602881		49.1	53.6643	0.806147		63.1	39.6226	0.794811
48.4	51.1236	0.634831		55.6	38.7755	0.859694		48.7	52.8807	0.606996		49.6	52.4823	0.806147		63.7	38.6792	0.801887
48.9	49.6255	0.632959		56.1	37.7551	0.872449		49.1	51.6461	0.609053		50.1	51.0638	0.806147		64.3	37.7358	0.808962
49.4	48.3146	0.632959		56.6	36.4796	0.887755		49.6	50.2058	0.613169		50.5	49.8818	0.803783		64.9	36.7925	0.816038
49.9	47.0037	0.631086		57.2	35.2041	0.903061		50.1	48.9712	0.615226		51	48.4634	0.801418		65.6	36.0849	0.820755
50.3	45.5056	0.629213		57.7	34.1837	0.915816		50.6	47.5309	0.617284		51.5	47.2813	0.799054		66.2	35.1415	0.823113
50.8	44.1948	0.629213		58.3	33.1633	0.928571		51.1	46.2963	0.621399		52	46.0993	0.79669		66.8	34.1981	0.823113
51.3	42.8839	0.627341		58.8	32.1429	0.938776		51.5	44.856	0.623457		52.5	44.9173	0.794326		67.4	33.4906	0.823113
51.8	41.573	0.627341		59.4	30.8673	0.94898		52	43.6214	0.625514		53	43.4988	0.794326		68.1	32.5472	0.818396
52.2	40.2622	0.629213		59.9	30.102	0.956633		52.5	42.3868	0.62963		53.5	42.3168	0.794326		68.7	31.8396	0.813679
52.7	38.9513	0.629213		60.5	29.0816	0.961735		53	41.1523	0.631687		53.9	41.1348	0.794326		69.3	30.8962	0.806604
53.2	37.8277	0.631086		61	28.0612	0.966837		53.4	39.9177	0.633745		54.4	40.1891	0.799054		69.9	30.1887	0.799528
53.7	36.5169	0.634831		61.5	27.2959	0.969388		53.9	38.6831	0.635802		54.9	39.0071	0.803783		70.6	29.4811	0.792453
54.1	35.3933	0.638577		62.1	26.2755	0.971939		54.4	37.4486	0.635802		55.4	37.8251	0.810875		71.2	28.5377	0.787736
54.6	34.2697	0.642322		62.6	25.4592	0.97449		54.9	36.4198	0.63786		55.9	36.643	0.817967		71.8	27.8302	0.78066
55.1	32.9588	0.646067		63.2	24.6429	0.977041		55.3	35.1852	0.63786		56.4	35.6974	0.825059		72.4	27.1226	0.775943
55.6	32.0225	0.651685		63.7	23.8776	0.977041		55.8	34.1564	0.63786		56.9	34.5154	0.834515		73.1	26.4151	0.773585
56	30.8989	0.659176		64.3	23.1122	0.979592		56.3	32.9218	0.63786		57.4	33.5697	0.843972		73.7	25.7075	0.773585
56.5	29.7753	0.666667		64.8	22.398	0.984694		56.8	31.893	0.63786		57.8	32.6241	0.855792		74.3	25	0.775943
57	28.839	0.674157		65.4	21.7092	0.987245		57.3	30.8642	0.63786		58.3	31.6785	0.862884		74.9	24.2925	0.78066
57.5	27.7154	0.683521		65.9	21.0204	0.992347		57.7	29.8354	0.635802		58.8	30.7329	0.87234		75.6	23.5849	0.787736
57.9	26.779	0.692884		66.4	20.3827	1		58.2	28.8066	0.635802		59.3	29.7872	0.879433		76.2	22.9717	0.794811
58.4	25.8427	0.70412		67	19.7449	1.0051		58.7	27.7778	0.635802		59.8	28.8416	0.886525		76.8	22.3113	0.804245
58.9	24.9064	0.715356		67.5	19.1327	1.01276		59.2	26.9547	0.63786		60.3	27.896	0.891253		77.4	21.6509	0.816038
59.4	23.97	0.726592		68.1	18.5459	1.02041		59.6	25.9259	0.639918		60.8	26.9504	0.893617		78.1	21.0142	0.825472
59.8	23.221	0.7397		68.6	17.9592	1.02806		60.1	25.1029	0.641975		61.2	26.2411	0.895981		78.7	20.3774	0.837264
60.3	22.2846	0.752809		69.2	17.4235	1.03316		60.6	24.2798	0.644033		61.7	25.5319	0.895981		79.3	19.7642	0.849057
60.8	21.5356	0.764045		69.7	16.8622	1.03827		61.1	23.4568	0.648148		62.2	24.5863	0.893617		79.9	19.1509	0.858491
61.3	20.7865	0.777154		70.3	16.3265	1.04082		61.5	22.6337	0.652263		62.7	23.8771	0.888889		80.5	18.5613	0.867925
61.7	20.0375	0.78839		70.8	15.8163	1.04337		62	21.8107	0.658436		63.2	23.1206	0.884161		81.2	17.9481	0.875
62.2	19.2884	0.799625		71.3	15.3061	1.04337		62.5	20.9877	0.664609		63.7	22.4113	0.877069		81.8	17.3821	0.882075
62.7	18.5768	0.808989		71.9	14.8214	1.04082		63	20.2881	0.668724		64.2	21.7021	0.869976		82.4	16.816	0.889151
63.2	17.8839	0.816479		72.4	14.3367	1.03571		63.5	19.5679	0.674897		64.6	21.0402	0.862884		83	16.25	0.893868
63.6	17.2285	0.82397		73	13.852	1.03061		63.9	18.8889	0.679012		65.1	20.3783	0.853428		83.7	15.7075	0.898585
64.1	16.5918	0.829588		73.5	13.3929	1.02296		64.4	18.2099	0.683128		65.6	19.74	0.846336		84.3	15.1887	0.90566
64.6	15.9738	0.833333		74.1	12.9337	1.01276		64.9	17.572	0.687243		66.1	19.1489	0.839243		84.9	14.6698	0.910377
65.1	15.3745	0.835206		74.6	12.4745	1.00255		65.4	16.9547	0.6893		66.6	18.5579	0.832151		85.5	14.1509	0.915094
65.5	14.794	0.835206		75.2	12.0153	0.992347		65.8	16.3374	0.691358		67.1	17.9905	0.827423		86.2	13.6557	0.919811
66	14.2322	0.835206		75.7	11.5816	0.982143		66.3	15.7613	0.691358		67.6	17.4468	0.825059		86.8	13.184	0.926887
66.5	13.6704	0.833333		76.2	11.1735	0.971939		66.8	15.1852	0.6893		68	16.9031	0.822695		87.4	12.7358	0.933962
67	13.1461	0.829588		76.8	10.7398	0.964286		67.3	14.6502	0.687243		68.5	16.383	0.825059		88	12.2877	0.941038
67.4	12.6404	0.825843		77.3	10.3316	0.956633		67.7	14.1152	0.685185		69	15.8865	0.827423		88.7	11.8396	0.948113
67.9	12.1348	0.822097		77.9	9.94898	0.951531		68.2	13.6008	0.68107		69.5	15.4137	0.834515		89.3	11.4387	0.957547
68.4	11.6479	0.816479		78.4	9.54082	0.94898		68.7	13.107	0.676955		70	14.9645	0.843972		89.9	11.0377	0.964623
68.9	11.1798	0.810861		79	9.15816	0.946429		69.2	12.6337	0.67284		70.5	14.5154	0.853428		90.5	10.6368	0.974057
69.3	10.7303	0.807116		79.5	8.80102	0.94898		69.7	12.1605	0.670782		71	14.0662	0.865248		91.2	10.2594	0.983491
69.8	10.2996	0.803371		80.1	8.44388	0.951531		70.1	11.7078	0.666667		71.4	13.6643	0.879433		91.8	9.90566	0.990566
70.3	9.86891	0.799625		80.6	8.08673	0.956633		70.6	11.2757	0.666667		71.9	13.2624	0.895981		92.4	9.55189	0.997642
70.8	9.45693	0.79588		81.2	7.7551	0.964286		71.1	10.8436	0.666667		72.4	12.8605	0.91253		93	9.2217	1.00472
71.2	9.06367	0.794007		81.7	7.44898	0.971939		71.6	10.4321	0.668724		72.9	12.4823	0.929078		93.7	8.89151	1.01179
71.7	8.67041	0.792135		82.2	7.14286	0.979592		72	10.0412	0.670782		73.4	12.1277	0.945626		94.3	8.58491	1.01651
72.2	8.29588	0.792135		82.8	6.83673	0.992347		72.5	9.65021	0.676955		73.9	11.773	0.962175		94.9	8.2783	1.02123
72.7	7.94007	0.792135		83.3	6.58163	1.00255		73	9.27984	0.685185		74.4	11.4184	0.976359		95.5	7.99528	1.02358
73.1	7.603	0.792135		83.9	6.30102	1.01276		73.5	8.93004	0.695473		74.8	11.0875	0.990544		96.2	7.71226	1.02594
73.6	7.28464	0.794007		84.4	6.04592	1.02551		73.9	8.58025	0.705761		75.3	10.7565	1.00473		96.8	7.42925	1.0283
74.1	6.96629	0.794007		85	5.81633	1.03571		74.4	8.23045	0.718107		75.8	10.4492	1.01655		97.4	7.16981	1.0283
74.6	6.64794	0.79588		85.5	5.58673	1.04592		74.9	7.92181	0.73251		76.3	10.1418	1.026		98	6.91038	1.0283
75	6.36704	0.79588		86.1	5.38265	1.05867		75.4	7.59259	0.746914		76.8	9.83452	1.0331		98.7	6.65094	1.02594
75.5	6.08614	0.797753		86.6	5.17857	1.06888		75.9	7.28395	0.759259		77.3	9.55083	1.03783		99.3	6.41509	1.02594
76	5.82397	0.797753		87.1	5	1.07908		76.3	6.99588	0.773663		77.8	9.26714	1.04255		99.9	6.15566	1.02358
76.5	5.58052	0.79588		87.7	4.82143	1.08673		76.8	6.7284	0.786008		78.2	8.98345	1.04492		101	5.91981	1.02123
76.9	5.33708	0.79588		88.2	4.64286	1.09694		77.3	6.44033	0.796296		78.7	8.7234	1.04492		101	5.68396	1.01887
77.4	5.11236	0.794007		88.8	4.4898	1.10714		77.8	6.19342	0.806584		79.2	8.46336	1.04255		102	5.4717	1.01415
77.9	4.90637	0.794007		89.3	4.36224	1.1148		78.2	5.9465	0.814815		79.7	8.20331	1.04019		102	5.23585	1.01179
78.4	4.70037	0.792135		89.9	4.20918	1.12245		78.7	5.69959	0.81893		80.2	7.94326	1.03783		103	5.02358	1.00943
78.8	4.49438	0.790262		90.4	4.08163	1.1301		79.2	5.47325	0.823045		80.7	7.70686	1.03073		104	4.78774	1.00472
79.3	4.32584	0.78839		91	3.97959	1.13776		79.7	5.24691	0.825103		81.2	7.44681	1.026		104	4.57547	1.00236
79.8	4.1573	0.78839		91.5	3.85204	1.14541		80.2	5.04115	0.825103		81.6	7.2104	1.02128		105	4.36321	1
80.3	3.98876	0.786517		92	3.75	1.15051		80.6	4.83539	0.823045		82.1	6.974	1.01418		106	4.15094	1
80.7	3.83895	0.786517		92.6	3.64796	1.15561		81.1	4.65021	0.816872		82.6	6.76123	1.00946		106	3.93868	1
81.2	3.68914	0.78839		93.1	3.54592	1.15816		81.6	4.4856	0.8107		83.1	6.52482	1.00473		107	3.75	1
81.7	3.55805	0.790262		93.7	3.44388	1.16327		82.1	4.30041	0.804527		83.6	6.31206	1		107	3.53774	1.00236
82.2	3.42697	0.794007		94.2	3.36735	1.16582		82.5	4.1358	0.796296		84.1	6.07565	0.997636		108	3.34906	1.00708
82.6	3.29588	0.797753		94.8	3.26531	1.16837		83	3.99177	0.786008		84.6	5.86288	0.995272		109	3.16038	1.01179
83.1	3.18352	0.801498		95.3	3.18878	1.16837		83.5	3.84774	0.777778		85.1	5.65012	0.992908		109	2.9717	1.02123
83.6	3.07116	0.807116		95.9	3.08673	1.17092		84	3.7037	0.76749		85.5	5.46099	0.992908		110	2.78302	1.03066
84.1	2.9588	0.812734		96.4	3.0102	1.17092		84.4	3.58025	0.759259		86	5.24823	0.992908		111	2.59434	1.04009
84.5	2.84644	0.820225		96.9	2.90816	1.17092		84.9	3.45679	0.751029		86.5	5.0591	0.995272		111	2.42925	1.05189
85	2.75281	0.825843		97.5	2.83163	1.17092		85.4	3.33333	0.742798		87	4.84634	0.997636		112	2.25472	1.06368
85.5	2.65918	0.831461		98	2.7551	1.17347		85.9	3.23045	0.738683		87.5	4.65721	1		112	2.08962	1.07547
86	2.56554	0.838951		98.6	2.67857	1.17347		86.4	3.12757	0.734568		88	4.46809	1.00473		113	1.93396	1.08255
86.4	2.47191	0.844569		99.1	2.60204	1.17347		86.8	3.02469	0.730453		88.5	4.27896	1.00709		114	1.78066	1.08962
86.9	2.37828	0.850187		99.7	2.51531	1.17602		87.3	2.92181	0.730453		88.9	4.08983	1.01182		114	1.63679	1.08962
87.4	2.28464	0.853933		100	2.43878	1.17602		87.8	2.83951	0.730453		89.4	3.90071	1.01891		115	1.49528	1.08726
87.9	2.19101	0.859551		101	2.36224	1.17857		88.3	2.7572	0.73251		89.9	3.73522	1.02364		116	1.36321	1.07547
88.3	2.09738	0.863296		101	2.28827	1.18112		88.7	2.6749	0.736626		90.4	3.56974	1.02837		116	1.23349	1.0566
88.8	2.00375	0.868914		102	2.21429	1.18367		89.2	2.59259	0.740741		90.9	3.38061	1.03546		117	1.11085	1.03066
89.3	1.92884	0.872659		102	2.14541	1.18622		89.7	2.51029	0.746914		91.4	3.21513	1.04019		117	0.990566	0.990566
89.8	1.83146	0.876404		103	2.07398	1.18878		90.2	2.42798	0.753086		91.9	3.04965	1.04728		118	0.875	0.941038
90.2	1.74345	0.88015		104	2.00765	1.19133		90.6	2.34568	0.759259		92.3	2.9078	1.05201		119	0.764151	0.879717
90.7	1.6573	0.885768		104	1.94388	1.19388		91.1	2.28395	0.765432		92.8	2.74232	1.0591		119	0.65566	0.801887
91.2	1.57116	0.889513		105	1.8801	1.19388		91.6	2.20165	0.773663		93.3	2.60047	1.06383		120	0.54717	0.709906
91.7	1.48502	0.895131		105	1.81633	1.19388		92.1	2.13992	0.779835		93.8	2.43499	1.06856		121	0.441038	0.603774
92.1	1.40075	0.900749		106	1.75765	1.19388		92.6	2.05761	0.783951		94.3	2.30024	1.07092		121	0.334906	0.478774
92.6	1.31835	0.906367		106	1.69898	1.18878		93	1.98765	0.788066		94.8	2.15839	1.07329		122	0.225472	0.337264
93.1	1.23596	0.911985		107	1.64031	1.18367		93.5	1.91358	0.790123		95.3	2.02128	1.07329		122	0.114623	0.17783
93.6	1.15543	0.919476		107	1.58163	1.17347		94	1.83951	0.792181		95.7	1.88889	1.07329		123	0	0
94	1.07678	0.925094		108	1.52296	1.16071		94.5	1.76543	0.792181		96.2	1.75887	1.06619
94.5	1.00187	0.928839		108	1.46429	1.14286		94.9	1.6893	0.790123		96.7	1.63121	1.0591
95	0.926966	0.932584		109	1.40306	1.12245		95.4	1.61317	0.783951		97.2	1.50827	1.04492
95.5	0.855805	0.934457		110	1.33929	1.09439		95.9	1.53498	0.777778		97.7	1.38771	1.02837
95.9	0.786517	0.934457		110	1.27041	1.05867		96.4	1.45679	0.76749		98.2	1.2695	1.00473
96.4	0.720974	0.930712		111	1.19898	1.01786		96.8	1.37654	0.753086		98.7	1.15366	0.973995
96.9	0.657303	0.923221		111	1.12245	0.969388		97.3	1.29424	0.736626		99.1	1.04255	0.93617
97.4	0.597378	0.911985		112	1.03827	0.910714		97.8	1.21193	0.716049		99.6	0.931442	0.891253
97.8	0.539326	0.897004		112	0.946429	0.841837		98.3	1.12757	0.691358		100	0.822695	0.836879
98.3	0.485019	0.876404		113	0.844388	0.762755		98.8	1.04115	0.664609		101	0.716312	0.77305
98.8	0.432584	0.848315		113	0.734694	0.670918		99.2	0.954733	0.631687		101	0.612293	0.699764
99.3	0.383895	0.814607		114	0.614796	0.566327		99.7	0.866255	0.592593		102	0.508274	0.614657
99.7	0.337079	0.773408		114	0.482143	0.44898		100	0.77572	0.55144		102	0.406619	0.51773
100	0.292135	0.724719		115	0.334184	0.313776		101	0.685185	0.502058		103	0.304965	0.408983
101	0.250936	0.668539		116	0.175	0.165816		101	0.590535	0.44856		103	0.20331	0.286052
101	0.21161	0.602996		116	0	0		102	0.495885	0.390947		104	0.101891	0.150118
102	0.172659	0.52809						102	0.401235	0.325103		104	0	0
102	0.135955	0.44382						103	0.302469	0.253086
103	0.100749	0.348315						103	0.203704	0.175514
103	0.0664794	0.243446						104	0.102675	0.0911523
104	0.0329588	0.127154						104	0	0
104	0	0

## Sheet: Fig 4a
	Relative fractional uptake
Middle aa in peptic peptide	0.5	1	2	5	:Time (min)
572.5	0.852703	0.861216	0.869429	0.863286
579	0.926757	0.93973	0.957571	0.946429
581	0.817297	0.833649	0.847286	0.839
581.5	0.855541	0.864595	0.881571	0.873571
582	0.893514	0.897973	0.913	0.905571
593.5	0.789189	0.798378	0.813286	0.802
595	0.89027	0.895135	0.911429	0.901429
596	0.918784	0.922027	0.935286	0.929429
606	0.725946	0.737703	0.771143	0.784286
607.5	0.575405	0.593514	0.620286	0.649429
608.5	0.501757	0.517973	0.551857	0.594
618	0.866351	0.896351	0.945286	0.957286
618.5	0.846486	0.874865	0.920286	0.931429
622.5	0.562027	0.601081	0.651857	0.707143
628	0.130946	0.162162	0.223	0.332429
628.5	0.0932432	0.127973	0.193571	0.314286
638.5	0.425135	0.43527	0.463714	0.488429
646.5	0.442838	0.485135	0.543857	0.594714
652.5	0.541486	0.594595	0.684714	0.748857
664	0.0814865	0.106486	0.139857	0.203429
669.5	0.104865	0.121892	0.146714	0.198286
670	0.103919	0.121081	0.145714	0.198429
671	0.104324	0.129054	0.148286	0.203429
673	0.0589189	0.0668919	0.0731429	0.0915714
675	0.232973	0.257973	0.293714	0.340571
684	0.446892	0.49	0.551714	0.591857
684.5	0.475676	0.515135	0.580857	0.622714
685.5	0.591216	0.633784	0.713571	0.764143
686	0.310135	0.347568	0.387143	0.413143
686	0.645135	0.718649	0.801571	0.865143
697	0.486486	0.541486	0.604	0.640857
698	0.370405	0.409865	0.442286	0.462714
698.5	0.303108	0.336351	0.368143	0.393286
700.5	0.434054	0.478378	0.530714	0.554286
702.5	0.383649	0.424189	0.472857	0.501429
707.5	0.536351	0.579324	0.654286	0.698571
720.5	0.0414865	0.0451351	0.0748571	0.119286
722	0.0321622	0.0336487	0.0528571	0.0712857
722.5	0.0901351	0.11	0.140571	0.173143
723	0.0210811	0.0287838	0.0422857	0.0677143
724	0.0236487	0.0301351	0.0467143	0.0755714
725	0.0266216	0.0322973	0.0512857	0.0815714
725.5	0.0362162	0.0493243	0.0801429	0.124429
726.5	0.0275676	0.0325676	0.052	0.0814286
727	0.0187838	0.0198649	0.0262857	0.0421429
729	0.0245946	0.0291892	0.0387143	0.0648571
738	0.117162	0.155135	0.196286	0.248571
739	0.121486	0.148784	0.180857	0.221143
740	0.077027	0.0994595	0.125286	0.159571
742.5	0.166892	0.189865	0.213	0.241857
747	0.261757	0.268649	0.284714	0.304
748	0.328784	0.347838	0.361286	0.389571
756	0.360811	0.422838	0.495571	0.540286
756.5	0.438919	0.485946	0.555571	0.595286
761.5	0.692973	0.725	0.767429	0.782143
764.5	0.86973	0.878378	0.895286	0.886571
765	0.861486	0.871622	0.886	0.872143
766	0.820405	0.831757	0.843	0.837143
766.5	0.786216	0.781757	0.793714	0.797143
780	0.559189	0.585541	0.621	0.662571
781	0.549324	0.575541	0.608571	0.654286
781.5	0.582703	0.607838	0.631143	0.681
795.5	0.482568	0.547162	0.605286	0.642
796	0.433243	0.482973	0.524714	0.547
796.5	0.415405	0.457838	0.502	0.524714
796.5	0.382973	0.432027	0.49	0.521429
797	0.322162	0.374054	0.416286	0.442429
797.5	0.315405	0.360946	0.401714	0.424571
814.5	0.190946	0.230946	0.291714	0.368714
815.5	0.287703	0.322703	0.375714	0.439714
816.5	0.284459	0.328784	0.383143	0.438286
816.5	0.267162	0.327297	0.403857	0.529571
817	0.295135	0.35973	0.462286	0.587714
818	0.264054	0.314054	0.378571	0.453
819.5	0.298108	0.353514	0.427571	0.522
820	0.306351	0.364054	0.446	0.548714
837	0.483784	0.549324	0.626429	0.688
838	0.431216	0.491351	0.560143	0.616143
838	0.596892	0.661757	0.727	0.732714
839	0.386081	0.438919	0.500143	0.549286
840	0.612027	0.664324	0.710714	0.723143
841	0.509054	0.549054	0.59	0.597571
841.5	0.480946	0.511892	0.554143	0.563
862.5	0.425405	0.455946	0.488857	0.520857
868	0.037027	0.0477027	0.0854286	0.145
879	0.758649	0.797568	0.860143	0.893571
885	0.85527	0.876486	0.906714	0.917143
888.5	0.900405	0.903919	0.920286	0.916571
893	0.894324	0.91973	0.944714	0.946
902	0.908514	0.928514	0.950286	0.937571
903.5	0.940405	0.964865	0.984	0.974429
916	0.316486	0.323649	0.343286	0.366429
920.5	0.471081	0.511486	0.549857	0.569429
922.5	0.409054	0.447568	0.500429	0.557286
923	0.387297	0.418649	0.472714	0.538714
925.5	0.261757	0.286892	0.325571	0.414429
929	0.616892	0.627568	0.670429	0.737714
930	0.747027	0.758514	0.795857	0.833857
938.5	0.494054	0.546892	0.632571	0.698143
944	0.469324	0.532432	0.623286	0.709429
946	0.448243	0.512162	0.607571	0.7
947.5	0.36973	0.438243	0.538143	0.638714
948.5	0.362297	0.432027	0.526143	0.622714
949	0.353919	0.425	0.521571	0.624143
952.5	0.357297	0.433108	0.528857	0.630286
973.5	0.608649	0.627568	0.655714	0.664143
974	0.63973	0.649324	0.672286	0.666429
975	0.588649	0.596216	0.601429	0.601
978.5	0.489324	0.485811	0.508143	0.495429
979.5	0.483649	0.484595	0.498	0.492
980	0.462973	0.461757	0.477857	0.47

## Sheet: Fig 5a
	Relative fractional uptake difference
Middle aa in peptic peptide	0.5	1	2	5	:Time (min)
572.5	-0.0517568	-0.0516216	-0.0477143	-0.06
579	-0.0391892	-0.0475675	-0.0578571	-0.0671429
581	-0.0283784	-0.0427027	-0.0511428	-0.0598571
581.5	-0.0443243	-0.0506757	-0.0604285	-0.068
582	-0.0518919	-0.0583784	-0.0628571	-0.068
593.5	-0.0521622	-0.0667568	-0.0741428	-0.0735714
595	-0.0482433	-0.0555405	-0.0605715	-0.0608572
596	-0.0405406	-0.0506756	-0.0504286	-0.0567143
606	-0.0585135	-0.0294595	-0.036	-0.0378571
607.5	-0.0387838	-0.0439189	-0.0428571	-0.0457143
608.5	-0.045946	-0.0270271	-0.0211428	-0.0258571
618	-0.0483784	-0.0529729	-0.0618571	-0.068
618.5	-0.0402703	-0.0505406	-0.0551428	-0.0624286
622.5	-0.0116216	-0.0225676	-0.0235714	-0.0354286
628	-0.00932435	-0.00675676	-0.0038571	-0.0131429
628.5	-0.00081084	-0.00040537	0.00385717	-0.00314281
638.5	-0.026081	-0.0239189	-0.0378572	-0.0438572
646.5	0.00216216	0.00256756	-0.00514284	-0.0144286
652.5	0.00121621	0.019054	0.00585711	-0.0108571
664	0.0156757	0.0158108	0.0272858	0.0331428
669.5	0.00405404	0.00851351	0.018	0.0168572
670	0.00824328	0.0112162	0.0207143	0.02
671	0.0151352	0.0122974	0.0192857	0.0168571
673	-0.00040542	-0.00121619	0.00285714	0.00342857
675	0.00108113	0.00648653	0.012	0.00871427
684	-0.00675679	-0.0031081	-0.0131429	-0.0201428
684.5	0.00310812	0.0145946	0.00528576	-0.00528569
685.5	-0.00445942	0.0147297	-0.0111428	0.00300004
686	0.00310806	-0.00297297	0.00028574	-0.00342856
686	0.0144595	0.00013515	-0.00457143	-0.0324286
697	0.00783781	-0.00472969	-0.0124286	-0.0237142
698	0.0110811	-0.00162166	-0.00200001	-0.00642859
698.5	0.00310809	5e-08	0.00328574	-0.0101428
700.5	0.012027	0.00621622	-0.00714289	-0.0234286
702.5	0.0167568	-0.00513509	-0.00071424	-0.0175715
707.5	-0.00891895	0.00148648	-0.0241428	-0.0552857
720.5	-0.00175679	0.0182433	0.0251429	0.027
722	-0.00297296	0.00027025	0.00628576	0.00957139
722.5	0.00770266	0.0086486	0.0172857	0.0198571
723	0.00513512	0.00824322	0.0191429	0.0182857
724	0.00297295	0.00999996	0.0174286	0.0194286
725	-0.00189192	0.0051351	0.0122857	0.015
725.5	0.0237838	0.0306757	0.0318571	0.0248571
726.5	0.00283783	0.0121621	0.0168571	0.0238571
727	-0.00756758	-0.00283786	0.00399999	0.00214284
729	0.00094591	0.0144594	0.0194286	0.026
738	-0.00418916	0.00054056	0.013	0.00628567
739	-0.00243239	0.00121622	0.0114286	0.00857144
740	0.00608107	0.00513514	0.0148572	0.00942857
742.5	0.00756761	0.00391894	0.0107143	0.00814286
747	-0.00756756	-0.00864865	-0.00957139	-0.0138571
748	-0.00499998	-0.0151351	-0.00942861	-0.0205714
756	0.0158108	0.0125676	-0.00385713	-0.016
756.5	0.00770268	0.00378375	-0.00471433	-0.0211428
761.5	-0.0121622	-0.0212162	-0.0314286	-0.0428572
764.5	-0.0318919	-0.0390541	-0.0461428	-0.0532857
765	-0.0378379	-0.0487838	-0.0541429	-0.0558572
766	-0.0358108	-0.0502703	-0.0497143	-0.0564286
766.5	-0.0458108	-0.0344595	-0.0484286	-0.0677143
780	0.0360811	0.0568919	0.107714	0.145571
781	0.0341892	0.0574325	0.112	0.156429
781.5	0.0368919	0.0513514	0.115	0.147571
795.5	0.0171621	0.00297294	-0.00300001	-0.014
796	0.0391892	0.0181081	0.00771431	0.0017143
796.5	0.0217568	0.0187838	0.0057143	-0.00485719
796.5	0.03	0.0325676	0.0262857	0.0128571
797	0.0368919	0.0240541	0.0161429	0.0112857
797.5	0.027027	0.0175676	0.00842861	0.00814287
814.5	0.0852703	0.138108	0.178143	0.142714
815.5	0.0654054	0.106486	0.142857	0.117286
816.5	0.074054	0.0975676	0.124857	0.0991429
816.5	0.128919	0.214459	0.285429	0.220571
817	0.146892	0.222703	0.295143	0.239571
818	0.112297	0.151757	0.193	0.163143
819.5	0.12973	0.180811	0.230571	0.189143
820	0.138919	0.194189	0.241	0.197286
837	0.161351	0.143649	0.122429	0.088
838	0.149189	0.131081	0.119714	0.0914285
838	0.0855405	0.02	-0.0317143	-0.031
839	0.129595	0.115541	0.104571	0.0812857
840	0.0414865	-0.00918922	-0.029	-0.0324286
841	0.0424324	0.00581085	-0.0124286	0.00528567
841.5	0.0308109	0.00594591	-0.0138572	-0.002
862.5	-0.012027	-0.0202703	-0.0208571	-0.0252857
868	-0.0118919	0.0002703	0.0101428	0.0034286
879	0.0854054	0.0535135	0.01	-0.0388571
885	0.0178575	-0.00561269	-0.0204912	-0.045303
902	-0.0642528	-0.0878677	-0.0991924	-0.100423
903.5	-0.055668	-0.0816494	-0.0915204	-0.0940206
916	0.082973	0.148378	0.311857	0.435714
920.5	0.095	0.138243	0.195143	0.203714
922.5	0.158378	0.247432	0.324143	0.304857
923	0.175946	0.275	0.364857	0.324143
925.5	0.200676	0.302432	0.409714	0.351571
929	0.175811	0.246216	0.294143	0.235571
930	0.104054	0.157162	0.181	0.136
938.5	0.139189	0.142027	0.114143	0.0738571
944	0.190676	0.231216	0.242857	0.187571
946	0.196892	0.235541	0.236714	0.177714
947.5	0.218649	0.259865	0.263857	0.200714
948.5	0.232027	0.26027	0.257143	0.192
949	0.234459	0.271351	0.277571	0.205857
952.5	0.247568	0.281892	0.284	0.198286
973.5	0.00337835	-0.00635137	-0.0211429	-0.0387143
974	-0.0181081	-0.0197297	-0.0334286	-0.0485715
975	-0.0271621	-0.0347297	-0.0298572	-0.0377143
978.5	-0.0236486	-0.0212162	-0.0364286	-0.0332857
979.5	-0.035	-0.0237838	-0.0297143	-0.0321429
980	-0.0394595	-0.0160811	-0.00385714	0.0147143

## Sheet: Fig 5c
	Relative fractional uptake difference
Middle aa in peptic peptide	0.5	1	2	5	:Time (min)
572.5	-0.0133784	-0.0360811	-0.00685717	-0.0114286
579	-0.00432436	-0.0243243	-0.0148571	-0.00999997
581	-0.0102703	-0.0317568	-0.0167143	-0.0085714
581.5	-0.0174324	-0.0348649	-0.0194285	-0.0145714
582	-0.0214865	-0.0354054	-0.0152857	-0.00942853
593.5	-0.00310809	-0.0264865	-0.0147143	-0.0138571
595	-0.00635137	-0.019054	-0.0134286	-0.0141429
596	-0.00540538	-0.0168919	-0.0101428	-0.00499997
606	-0.0122974	-0.0055405	-0.00957146	-0.01
607.5	-0.00351351	-0.0118919	-0.0125714	-0.014
608.5	0.00716214	-0.00108107	-0.00957144	-0.0057143
618	-0.0162162	-0.0258108	-0.0175714	-0.0147143
618.5	-0.0140541	-0.027973	-0.021	-0.018
622.5	0.00027027	-0.0156757	-0.0148571	-0.0167143
628	-0.00527025	-0.00662166	-0.0208571	-0.0308572
628.5	-0.00229734	-0.00310807	-0.01	-0.0232857
638.5	-0.0104054	-0.0152703	-0.0192857	-0.0188572
646.5	0.00283786	-0.00229734	-0.00228574	-0.00414289
652.5	-0.00837839	-0.00121619	-0.00485719	-0.00371424
664	0.0117567	0.00527031	0.00499996	-0.00099997
669.5	0.00675674	0.00581081	0.00285711	-0.00085711
670	0.0101352	0.00959462	0.00142861	0.00257143
671	0.0145946	0.00689185	0.00457139	-0.00128567
673	-0.00054052	-0.00581079	-0.00628576	-0.0102857
675	0.00378383	0.00527023	0.00528571	-0.00142853
684	-0.00378379	0.0008108	0.00114281	-0.00171424
684.5	0.00108112	0.00932436	0.00457146	0.00285711
685.5	-0.0101351	0.00162162	0.00057147	0.00757144
686	0.00513516	0.00459463	0.00514284	0.00185714
686	0.013919	-0.00405405	-0.00185713	-0.0171429
697	-0.00013509	-0.00324329	-0.0055714	-0.00628574
698	0.0172973	-0.00445946	-0.00314281	-0.00828569
698.5	0.00770269	-0.00162165	0.00028574	-0.0104286
700.5	0.00689185	-0.00162158	-0.00128569	-0.00857141
702.5	0.00324325	0.00040541	0.00157146	-0.00757147
707.5	-0.0108109	-0.00945942	-0.0111428	-0.0165714
720.5	-0.0110811	-0.00432434	0.00057146	-0.00171431
722	-0.0164865	-0.00175675	-0.00814284	-0.0127143
722.5	-0.00013514	-0.0009459	0.00028567	-0.00071426
723	0.00243242	-0.00081078	0.00242859	0.00071431
724	-0.00189185	0.00081076	0.00157141	0.00128567
725	-0.00040542	0.0025676	0.00271429	0.00271427
725.5	0.00891888	0.00635138	0.00342854	0.00514283
726.5	0.00202703	0.00567563	0.0008571	0.00328573
727	-0.00189188	0.00067564	0.00199999	0.00128574
729	-0.00594599	-0.00229729	0.00185711	-0.00200004
738	0.00567564	0.00364866	0.00399999	0.00128567
739	0.00472971	0.00391892	0.00057146	-0.00314286
740	0.00594597	0.00108104	-0.00114281	-0.00757143
742.5	0.00283781	-0.00283786	-0.0041429	-0.00342854
747	-0.0114865	-0.00621625	-0.0135714	-0.0177143
748	0.0101351	-0.00905404	-0.00614281	-0.0152857
756	0.00783779	0.00972976	0.00028567	-0.00757141
756.5	0.00121618	0.00270265	-0.00300003	-0.00885711
761.5	0.00851353	-0.0068919	-0.00742857	-0.0105715
764.5	0.00229727	-0.0190541	-0.015	-0.01
765	-0.012027	-0.0321621	-0.0154286	-0.0107143
766	0.00054049	-0.0185136	-0.0087143	-0.0125715
766.5	-0.0131081	-0.0118919	0.00200001	-0.0188572
780	0.0218919	0.0160811	0.0312857	0.0682857
781	0.0227027	0.0155406	0.0332857	0.065
781.5	0.0160811	0.00675676	0.0361428	0.0598571
795.5	0.0162162	0.00121624	0.00657139	0.0055714
796	0.0151352	-0.00445947	-0.00457139	-0.0038571
796.5	0.00945949	-0.00256754	-0.0085714	-0.00642859
796.5	0.0151351	0.0125676	-0.0062857	0.0101428
797	0.0195946	0.00202705	0.00142859	0.00714283
797.5	0.0136487	0.00554055	-0.00071429	0.00771427
814.5	0.0295946	0.0444594	0.0725714	0.085
815.5	0.0186487	0.0364865	0.0594286	0.0735714
816.5	0.0321621	0.0336486	0.054	0.0647143
816.5	0.0262162	0.0332432	0.0785715	0.127
817	0.0483784	0.072973	0.118714	0.157286
818	0.0395945	0.0524324	0.0787143	0.105571
819.5	0.0414865	0.0606757	0.0938572	0.116143
820	0.0471621	0.0678379	0.0974286	0.122
837	0.0881081	0.0783784	0.0724285	0.0672857
838	0.0747297	0.067973	0.0668571	0.0631428
838	0.0705405	0.0243243	0.0008571	-0.0201429
839	0.0682432	0.0605406	0.0527142	0.0518572
840	0.0467568	0.0121622	-0.00442859	-0.0124286
841	0.0383783	0.00959455	-0.0048571	-0.00414283
841.5	0.0318918	0.0127027	-0.00814286	-0.0065714
862.5	-0.00162161	-0.0124324	-0.00928574	-0.00885714
868	-0.0114865	-0.0064865	-0.00428567	-0.0077143
879	0.0552702	0.0456756	0.0458571	0.00885717
885	0.0182432	-0.00486489	0.00200001	-0.0124286
888.5	-0.00162161	-0.0217567	-0.00914281	-0.0127143
902	-0.00040391	-0.0273497	-0.0293298	-0.0220065
903.5	-0.00387631	-0.0393241	-0.032733	-0.0327683
916	0.0181081	0.0333784	0.059	0.123571
920.5	0.0236486	0.0395946	0.0652858	0.123143
922.5	0.0464864	0.0755405	0.112	0.189429
923	0.0425676	0.0790541	0.134857	0.216714
925.5	0.0641891	0.0943243	0.180143	0.227286
929	0.0537838	0.094054	0.157429	0.176857
930	0.0316216	0.0486487	0.0894286	0.127571
938.5	0.0525675	0.0548649	0.0667143	0.0485714
944	0.0554054	0.085	0.108143	0.128429
946	0.0582433	0.0933783	0.110286	0.119571
947.5	0.0685135	0.0982433	0.119429	0.137
948.5	0.0728378	0.101892	0.120429	0.136143
949	0.0824325	0.103378	0.125714	0.146429
952.5	0.082027	0.11	0.138	0.152429
973.5	0.00499995	-0.00648647	-0.00199999	-0.00485716
974	0.00243247	-0.0195946	-0.0101428	-0.00357147
975	-0.00202705	-0.0232432	-0.00842857	-0.0152857
978.5	-0.00527022	-0.00810811	-0.0102858	-0.00771427
979.5	-0.00945945	-0.0155405	-0.0115714	-0.0138571
980	-0.00932437	0.0129729	-0.0335714	0.0154286

## Sheet: Fig 5d
	Relative fractional uptake difference
Middle aa in peptic peptide	0.5	1	2	5	:Time (min)
572.5	-0.0877027	-0.0764865	-0.0485715	-0.0628571
579	-0.105541	-0.0943243	-0.0585714	-0.0655715
581	-0.0837838	-0.0810811	-0.0521428	-0.059
581.5	-0.0986486	-0.0866216	-0.0505714	-0.064
582	-0.0972973	-0.0852703	-0.0447143	-0.059
593.5	-0.0958108	-0.0958108	-0.0505714	-0.0547143
595	-0.0981081	-0.0928378	-0.0527143	-0.0612857
596	-0.0960811	-0.0872973	-0.0504286	-0.0607143
606	-0.0685135	-0.0560811	-0.0467143	-0.0582857
607.5	-0.052973	-0.0591892	-0.0378571	-0.0481429
608.5	-0.0477027	-0.0381081	-0.0221428	-0.0381429
618	-0.0855405	-0.0793244	-0.0508571	-0.0641428
618.5	-0.0764865	-0.0704054	-0.0504286	-0.0594286
622.5	-0.0228378	-0.0412162	-0.039	-0.0557143
628	0.0482433	0.0254054	-0.0028571	-0.0225715
628.5	0.0690541	0.0412162	0.0151429	-0.00428571
638.5	-0.0559459	-0.0517568	-0.0302857	-0.0432857
646.5	0.00324326	-0.0116216	-0.0251428	-0.0352857
652.5	0.00310811	-0.00418919	-0.0351429	-0.0502857
664	0.0391892	0.0148649	-0.00857144	-0.00385717
669.5	0.0172973	0.00337841	-0.0108572	-0.0147143
670	0.0198649	0.00148652	-0.00657139	-0.0152857
671	0.0194595	-0.00648645	-0.00757141	-0.0141429
673	0.00675678	-0.00635139	-0.00985716	-0.0135714
675	0.0139189	0.00175673	-0.0144286	-0.0195714
684	0.00472971	-0.007973	-0.0255714	-0.0378571
684.5	-0.00081078	-0.00905404	-0.0291428	-0.0367143
685.5	0.0127027	0.00310812	-0.0245714	-0.0425715
686	0.0127027	-0.00499997	-0.0142858	-0.0205715
686	0.0166217	-0.03	-0.0458571	-0.0741429
697	-0.00067569	-0.0266216	-0.0331429	-0.0392857
698	0.0202703	-0.0120271	-0.0358571	-0.0328572
698.5	0.0168919	-0.00999995	-0.0234286	-0.0327143
700.5	-0.00040545	-0.0139189	-0.0305714	-0.0357143
702.5	-0.0139189	-0.017973	-0.0175714	-0.0341429
707.5	-0.0256757	-0.0301351	-0.0298571	-0.056
720.5	0.0109459	0.0163514	0.00042856	0.00028569
722	-0.00027026	-0.00189185	0.00385716	-0.00142861
722.5	0.0175676	0.0067568	-0.00942853	-0.00785716
723	0.0112162	0.00716212	-0.00071431	-0.00299999
724	0.0131082	0.00837836	-0.00171429	-0.00371433
725	0.0133784	0.0102703	-0.00400001	-0.00542853
725.5	0.0287838	0.0220271	0.00100004	-0.00857147
726.5	0.0104054	0.00824323	-0.0058571	-0.00699997
727	0.00567572	0.00378374	-0.00400001	-0.00542856
729	0.0148649	0.0144594	0.00657141	-0.00042854
738	0.0291892	0.00297296	-0.012	-0.0128571
739	0.027027	0.00418922	-0.0157142	-0.0101429
740	0.0245946	0.00837834	-0.0105714	-0.0131428
742.5	0.0113513	-0.00824326	-0.0177143	-0.016
747	-0.0197298	-0.0221621	-0.0215714	-0.0292857
748	-0.00851348	-0.0255405	-0.018	-0.0325714
756	0.0290541	-0.00175674	-0.0271428	-0.0338571
756.5	0.0144595	-0.00959455	-0.0302857	-0.0391428
761.5	-0.0328379	-0.047027	-0.0404286	-0.0504286
764.5	-0.0832432	-0.0785135	-0.049	-0.0612857
765	-0.0855406	-0.0895946	-0.0517143	-0.0591429
766	-0.077973	-0.0822973	-0.0501429	-0.058
766.5	-0.0810811	-0.080946	-0.0468572	-0.06
780	0.00689191	0.00918916	0.0285714	0.059
781	0.00824328	0.0106757	0.0308572	0.0588572
781.5	0.0055405	0.010946	0.0291428	0.0497143
795.5	0.0129729	-0.0213514	-0.0231428	-0.0321429
796	0.0122973	-0.0127027	-0.0142857	-0.0271429
796.5	0.012027	-0.0132432	-0.0244286	-0.0315714
796.5	0.0218919	-0.00986483	-0.018	-0.0287143
797	0.0279729	-0.00432435	-0.0122857	-0.0172857
797.5	0.0210811	-0.00391895	-0.014	-0.019
814.5	0.0837838	0.0916216	0.091	0.094
815.5	0.0562162	0.0633784	0.075	0.0764286
816.5	0.0568919	0.0547297	0.0597142	0.0667143
816.5	0.116757	0.141351	0.164143	0.157714
817	0.127838	0.152027	0.157143	0.166
818	0.0929729	0.0994595	0.100714	0.112143
819.5	0.105946	0.114324	0.123143	0.122857
820	0.115676	0.127027	0.135429	0.133714
837	0.117297	0.0886487	0.0768571	0.05
838	0.105811	0.0854054	0.0694285	0.0451428
838	0.0331081	-0.0271622	-0.0321429	-0.0432857
839	0.104459	0.0751352	0.0624285	0.0392857
840	0.0114865	-0.0272973	-0.0265714	-0.0438572
841	0.00797295	-0.0222972	-0.0211429	-0.0275714
841.5	0.00621625	-0.0155405	-0.0217143	-0.0358571
862.5	-0.0221622	-0.0343244	-0.029	-0.0375714
868	0.00581077	0.0121622	-0.00799997	-0.0154286
879	0.0281081	0.0135135	0.00971424	-0.0287143
885	-0.0408244	-0.0513976	-0.0377837	-0.0565003
902	-0.0836486	-0.0894594	-0.0572857	-0.0662857
903.5	-0.075	-0.0852703	-0.0521429	-0.0658572
916	0.014054	0.0249999	0.0241429	0.0718571
920.5	0.0197297	0.00959461	0.0187143	0.0444285
922.5	0.0563514	0.0531081	0.0514285	0.0912857
923	0.0652703	0.0633783	0.078	0.116429
925.5	0.0777027	0.0916216	0.0931429	0.148286
929	0.0285135	0.0563513	0.0758571	0.100429
930	-0.00445943	0.0117568	0.0304286	0.0415715
938.5	0.0463513	0.0375676	0.0237143	0.00485714
944	0.0872973	0.0751352	0.0597143	0.0664285
946	0.0845946	0.0801351	0.0662857	0.0624286
947.5	0.102838	0.0975676	0.0768571	0.0784286
948.5	0.122703	0.108108	0.0891428	0.074
949	0.117162	0.106892	0.0887143	0.0877142
952.5	0.130541	0.116622	0.0991429	0.0957143
973.5	-0.0381082	-0.0372973	-0.0241429	-0.0408572
974	-0.0556756	-0.0501351	-0.0342857	-0.0405715
975	-0.0587838	-0.0582432	-0.0305715	-0.0448571
978.5	-0.0456757	-0.0321622	-0.0281429	-0.0252857
979.5	-0.053919	-0.042027	-0.0271429	-0.0325714
980	-0.121622	-0.0732433	-0.0688571	-0.0267143

## Sheet: Fig 5e
	Relative fractional uptake difference
Middle aa in peptic peptide	0.5	1	2	5	:Time (min)
572.5	-0.0728378	-0.0355405	-0.0141429	-0.0264286
579	-0.0674325	-0.0313513	-0.0124285	-0.0164286
581	-0.0660811	-0.0374324	-0.0182857	-0.0227143
581.5	-0.0751351	-0.0347297	-0.0204285	-0.026
582	-0.0847297	-0.0336487	-0.0161429	-0.0221428
593.5	-0.0586487	-0.0274325	-0.0128571	-0.0192857
595	-0.057973	-0.0228378	-0.00714287	-0.0214286
596	-0.0560811	-0.0171621	0.00099999	-0.0161429
606	-0.0374324	-0.0013513	0.00642854	-0.012
607.5	-0.0222973	-0.0136486	-0.0112857	-0.026
608.5	-0.00027026	0.00175673	0.00242856	-0.016
618	-0.048919	-0.0201352	-0.00842861	-0.02
618.5	-0.0481081	-0.0195946	-0.0158571	-0.0234286
622.5	0.00729727	0.00202702	0.00271426	-0.0135715
628	0.0697297	0.0447297	0.0395714	0.0114285
628.5	0.0978379	0.062027	0.0551429	0.0258572
638.5	-0.0302702	-0.0117568	-0.00899999	-0.019
646.5	0.0181081	0.00837836	-0.00142854	-0.0112857
652.5	0.0208108	0.0189189	-0.00585719	-0.0182857
664	0.0337838	0.00986491	0.00057146	-0.00799997
669.5	0.0204054	0.00486491	-0.00228569	-0.0134286
670	0.0232433	0.00621622	0.00185711	-0.0134286
671	0.0243243	0.00121625	-0.00014281	-0.0107143
673	0.00729728	-0.00824329	-0.00685716	-0.0168571
675	0.02	0.00594593	0.00185711	-0.013
684	0.0114865	0.0063514	-0.00528569	-0.0191428
684.5	0.0213513	0.018919	0.00542856	-0.00499999
685.5	0.0195946	0.0235135	0.00499997	-0.02
686	0.0186487	0.00689193	0.00300004	-0.00285716
686	0.04	0.0185136	-0.00142853	-0.0297143
697	0.0158108	0.00189191	-0.0037143	-0.0138571
698	0.0221622	-0.0122973	-0.026	-0.0167143
698.5	0.0191892	0.00256755	-0.00342856	-0.0182857
700.5	0.0128378	0.00216212	-0.00271429	-0.0174286
702.5	0.0122972	0.00270271	-0.00557144	-0.0114286
707.5	-0.0144595	-0.00500002	-0.00985711	-0.0262857
720.5	0.00824321	0.00608106	-0.00057144	-0.00485711
722	-0.00351356	-0.00094595	-0.00757144	-0.00571431
722.5	0.0128379	0.0028378	-0.00400003	0.00071424
723	0.00918922	0.00202702	-0.00771431	-0.00557139
724	0.00797295	0.00378376	-0.00071429	-0.00414283
725	0.00472978	0.0027027	-0.00400001	-0.00814283
725.5	0.0187838	0.00621618	0.00128574	-0.00314287
726.5	0.00864863	0.00445943	-0.0034286	-0.00757147
727	0.00310812	0.00081084	-0.00014281	-0.00557146
729	0.0162162	0.00175671	0.00400001	-0.00285714
738	0.0314864	0.00432436	-0.00428571	-0.00742853
739	0.0267567	0.00256762	-0.00328574	-0.0124286
740	0.0214865	0.00040544	-0.00814281	-0.0135714
742.5	0.0147297	-0.00324326	-0.0068571	-0.011
747	-0.00756756	-0.00716215	-0.00857139	-0.0157143
748	0.00175672	-0.0122973	-0.00657141	-0.021
756	0.0444595	0.0172973	-0.00057143	-0.0108571
756.5	0.0272973	0.0109459	-0.00371433	-0.014
761.5	-0.012973	-0.0051351	-0.00328567	-0.017
764.5	-0.0533783	-0.0189189	-0.0112857	-0.0194285
765	-0.060946	-0.0275675	-0.0117143	-0.0245715
766	-0.0532432	-0.0166217	-0.0034286	-0.0177143
766.5	-0.072027	-0.0133784	0.00828571	-0.0181429
780	-0.00054059	-0.00081084	0.003	0.00571427
781	0.00270268	0.00013516	0.00785717	0.00299999
781.5	-0.0033784	-0.00472974	0.00942854	-0.0038571
795.5	0.014054	-0.00675676	-0.012	-0.023
796	0.0182433	0.00324323	-0.00385719	-0.0137143
796.5	0.00499999	-0.00878374	-0.0164286	-0.0227143
796.5	0.0182432	-0.00959463	-0.0145714	-0.023
797	0.0262162	0.00445945	-0.00600001	-0.00914287
797.5	0.0214865	0.00162165	-0.00642859	-0.0115714
814.5	0.0486487	0.0344595	0.034	0.038
815.5	0.0345946	0.0266216	0.0268571	0.0312857
816.5	0.039054	0.024054	0.0267142	0.0295714
816.5	0.0722973	0.0574324	0.0791429	0.0731429
817	0.0754054	0.0520271	0.0562857	0.0688571
818	0.0517567	0.0358108	0.0374286	0.0448571
819.5	0.0540541	0.0382433	0.0404286	0.0455714
820	0.0625675	0.0436486	0.0468571	0.0494286
837	0.0685135	0.0502703	0.0367143	0.0224286
838	0.0572973	0.0387837	0.0311428	0.0151428
838	0.0431081	0.0281081	0.0038571	-0.0127143
839	0.0582432	0.040946	0.0318571	0.0115714
840	0.00918917	0.00216218	-0.00728569	-0.032
841	0.00743245	0.00567565	-0.0038571	-0.0132857
841.5	0.00054055	0.00391891	-0.00985716	-0.024
862.5	-0.00716221	-0.00351355	-0.00357144	-0.0145714
868	0.00499997	0.0031081	-0.00328567	-0.0117143
879	0.0145945	0.0381081	0.0402857	0.0108572
885	-0.0360811	-0.00702699	0.00157141	-0.0224286
888.5	-0.0591892	-0.00837842	0.00314289	-0.011
893	-0.0362144	-0.0182969	-0.00619759	-0.0232454
902	-0.0654011	-0.0377961	-0.0300773	-0.0439425
903.5	-0.0514339	-0.0314983	-0.0185409	-0.0263905
916	0.00459461	0.00554055	0.00914289	0.0172857
920.5	0.0243243	0.0106757	0.0112858	0.0107143
922.5	0.05	0.0317567	0.026	0.0251429
923	0.0522973	0.0317568	0.0331428	0.0508571
925.5	0.0741891	0.0524324	0.0191429	0.0552857
929	0.014054	0.0298648	0.0382857	0.0465714
930	-0.00810813	0.00999999	0.0234286	0.0235715
938.5	0.0455405	0.0302703	0.0137143	0.00142854
944	0.0660811	0.0428379	0.0294286	0.0315714
946	0.0694595	0.0479729	0.0358572	0.0298571
947.5	0.0760811	0.048919	0.0385714	0.0325714
948.5	0.0808108	0.0575676	0.0398571	0.0357143
949	0.0889189	0.0552703	0.0465715	0.0411428
952.5	0.0927027	0.0583784	0.0435715	0.0437143
973.5	-0.0266217	-0.00756757	0.00185711	-0.0115715
974	-0.0386486	-0.00743242	-0.00271431	-0.0101429
975	-0.0509459	-0.0212162	-0.00214287	-0.0142857
978.5	-0.0372973	-0.00554051	-0.00771426	-0.00928567
979.5	-0.0454054	-0.0124324	-0.0054286	-0.0101429
980	-0.0370271	-0.00459456	0.00114286	-0.0025714

## Sheet: Fig 5f
	Relative fractional uptake difference
Middle aa in peptic peptide	0.5	1	2	5	:Time (min)
572.5	-0.0778378	-0.0912162	-0.0792857	-0.0862857
579	-0.0791892	-0.0918919	-0.0967143	-0.0894286
581	-0.0655405	-0.0793244	-0.0857143	-0.0814286
581.5	-0.0683783	-0.0758108	-0.08	-0.0774285
582	-0.0754054	-0.0814865	-0.0814286	-0.0802857
593.5	-0.0805406	-0.0925676	-0.0914286	-0.0924286
595	-0.0789189	-0.0894594	-0.0871429	-0.0924286
596	-0.0790541	-0.084054	-0.078	-0.0902857
606	-0.0539189	-0.0564865	-0.0598572	-0.0738571
607.5	-0.0291892	-0.042027	-0.0435714	-0.057
608.5	-0.023919	-0.0274325	-0.0325714	-0.051
618	-0.0664865	-0.0718918	-0.0805714	-0.079
618.5	-0.060946	-0.0705406	-0.076	-0.079
622.5	-0.00378383	-0.0233784	-0.0255714	-0.0431429
628	0.07	0.0591892	0.0678571	0.0431428
628.5	0.0851352	0.0732432	0.0884286	0.0571429
638.5	-0.0308108	-0.0362162	-0.047	-0.0455715
646.5	-0.00094594	-0.0122973	-0.0221428	-0.0367143
652.5	-0.00283789	-0.00540539	-0.0314286	-0.0522857
664	0.0158108	0.00729731	0.00857146	-0.00914287
669.5	0.00635134	-0.00094599	0.00228571	-0.0128571
670	0.00729728	0.00067572	0.00142861	-0.0117143
671	0.00689188	-0.00459455	-0.00028571	-0.0181429
673	0.00040538	-0.00864869	-0.00671426	-0.0122857
675	0.00189193	-0.00445947	-0.00399999	-0.0235714
684	0.00351351	-0.0035135	-0.0165714	-0.0332857
684.5	0.00635132	-0.00027024	-0.0202857	-0.028
685.5	-0.00054052	0.00189192	-0.0275714	-0.0442858
686	0.0128379	-0.00472977	-0.00671426	-0.0217143
686	0.0377027	-0.00743245	-0.0138571	-0.034
697	0.00527031	-0.0144595	-0.028	-0.0445714
698	0.0141892	-0.010946	-0.0211428	-0.0402857
698.5	0.0127027	-0.00054055	-0.00399996	-0.0261428
700.5	0.0231082	-0.00283788	-0.0194286	-0.0428571
702.5	0.0233783	0.00337841	-0.0118571	-0.043
707.5	0.0208108	0.0113514	-0.023	-0.0708571
720.5	0.00297301	0.00905406	0.0194286	0.0202857
722	-0.00621626	-0.0124324	-0.00742854	-0.00185711
722.5	0.0121622	0.0054054	0.00814287	0.00614284
723	0.0101351	0.00945942	0.0132857	0.00914281
724	0.00878375	0.00716216	0.0125714	0.0115715
725	0.00905408	0.0114865	0.0127143	0.0108572
725.5	0.0181081	0.0221622	0.023	0.0124285
726.5	0.00689193	0.0109459	0.012	0.00957143
727	0.00459462	0.00608104	0.00985719	0.00771424
729	0.00540541	0.00297301	0.0125714	0.00199996
738	0.0259459	0.0131081	0.0277143	0.0217143
739	0.0232432	0.0143243	0.026	0.0165714
740	0.0202703	0.0113513	0.0225714	0.0135715
742.5	0.00959461	0.00040544	0.0074286	0.00457146
747	-0.00999996	-0.0121622	-0.00714289	-0.0098571
748	-0.00662158	-0.0252702	-0.0197143	-0.0247143
756	0.0217568	0.00202706	-0.0108571	-0.0352857
756.5	0.00999998	0.0147297	-0.00871433	-0.0318571
761.5	-0.027973	-0.0440541	-0.054	-0.0652858
764.5	-0.0625675	-0.0735135	-0.0725714	-0.0812857
765	-0.0644595	-0.0821621	-0.0812857	-0.086
766	-0.0593243	-0.0775676	-0.0682857	-0.076
766.5	-0.0774324	-0.0745946	-0.061	-0.0767143
780	0.132432	0.162162	0.202571	0.192286
781	0.133513	0.166757	0.216286	0.217286
781.5	0.110676	0.152838	0.202857	0.197571
795.5	0.0475675	0.0183783	0.00528569	-0.0135714
796	0.0382433	0.00716213	-0.00628569	-0.02
796.5	0.0278378	0.00486486	-0.0112857	-0.0222857
796.5	0.0432432	0.030946	0.0094286	-0.00257147
797	0.0487837	0.0206757	0.00942859	-0.00128567
797.5	0.0410811	0.0178378	0.00528571	-0.00285713
838	0.0532432	-0.00702706	-0.0327143	-0.00414289
840	0.0252703	-0.0179729	-0.0361429	-0.0285715
841	0.024054	-0.0106756	-0.0248571	-0.0165714
841.5	0.015946	-0.00837839	-0.0288572	-0.0184286
862.5	-0.0209459	-0.0351351	-0.0365714	-0.0405714
868	-0.00013513	0.0101351	0.012	0.0042857
879	-0.0217567	-0.0336487	-0.0665715	-0.0937143
885	-0.0362162	-0.0513514	-0.0574286	-0.075
888.5	-0.0366216	-0.062973	-0.0531428	-0.066
893	-0.0437838	-0.0675675	-0.0715714	-0.0825714
902	-0.0637838	-0.092027	-0.0975714	-0.0942857
903.5	-0.0601351	-0.0890541	-0.094	-0.0961429
916	0.00675671	0.0212162	0.0335714	0.0918571
920.5	0.00432432	-0.00959459	-0.00985714	0.00542853
922.5	0.0236487	0.0213513	0.0252857	0.0517143
923	0.0240541	0.0193244	0.036	0.0677143
925.5	0.0293243	0.0313513	0.0902857	0.0912857
929	-0.0132433	0.00027023	0.0318571	0.0578571
930	-0.0224324	-0.0177027	-0.00614284	0.0134286
938.5	0.017973	0.00851351	-0.00100003	-0.0372858
944	0.0587838	0.0556757	0.0545714	0.0417143
946	0.0564865	0.0614864	0.058	0.0411429
947.5	0.072973	0.0706757	0.0722857	0.0525714
948.5	0.0722973	0.0687838	0.0698571	0.0537143
949	0.0808108	0.0783784	0.0831429	0.0642857
952.5	0.0854054	0.0817568	0.0851429	0.0707143
973.5	-0.023919	-0.0321622	-0.0418572	-0.0562858
974	-0.0409459	-0.05	-0.0587143	-0.0581429
975	-0.0401352	-0.0512162	-0.046	-0.0534286
978.5	-0.0417567	-0.0324324	-0.04	-0.0338572
979.5	-0.0347297	-0.0364865	-0.036	-0.0351429
980	-0.0358108	-0.0285136	-0.0397142	-0.0318571

## Sheet: Fig 6b
EphA2 5A_no ligand											EphA2 5E_no ligand
molecular brightness	counts dataset 1	counts dataset 2	counts dataset 3	normalized counts dataset 1	normalized counts dataset 2	normalized counts dataset 3	MEAN	ST ERR			molecular brightness	counts dataset 1	counts dataset 2	counts dataset 3	normalized counts dataset 1	normalized counts dataset 2	normalized counts dataset 3	MEAN	ST ERR
-3.83889	0	0	0	0	0	0	0	0			-3.83889	0	0	0	0	0	0	0	0
-3.51667	0	0	0	0	0	0	0	0			-3.51667	0	0	0	0	0	0	0	0
-3.19444	0	0	0	0	0	0	0	0			-3.19444	0	0	0	0	0	0	0	0
-2.87222	0	0	0	0	0	0	0	0			-2.87222	0	0	0	0	0	0	0	0
-2.55	0	0	0	0	0	0	0	0			-2.55	0	0	0	0	0	0	0	0
-2.22778	0	0	0	0	0	0	0	0			-2.22778	0	0	0	0	0	0	0	0
-1.90556	7	7	9	0.02682	0.02465	0.02571	0.02573	0.000627047			-1.90556	3	6	7	0.01724	0.03175	0.03665	0.02855	0.00583
-1.58333	1	1	2	0.00383	0.00352	0.00571	0.00436	0.000685218			-1.58333	2	1	3	0.01149	0.00529	0.01571	0.01083	0.00303
-1.26111	5	7	11	0.01916	0.02465	0.03143	0.02508	0.00355			-1.26111	5	5	3	0.02874	0.02646	0.01571	0.02363	0.00402
-0.93889	23	21	25	0.08812	0.07394	0.07143	0.07783	0.0052			-0.93889	20	20	12	0.11494	0.10582	0.06283	0.09453	0.01607
-0.61667	2	0	2	0.00766	0	0.00571	0.00446	0.0023			-0.61667	0	0	0	0	0	0	0	0
-0.29444	1	1	0	0.00383	0.00352	0	0.00245	0.00123			-0.29444	1	1	1	0.00575	0.00529	0.00524	0.00542	0.000162065
0.02778	4	5	11	0.01533	0.01761	0.03143	0.02145	0.00503			0.02778	2	0	6	0.01149	0	0.03141	0.0143	0.00918
0.35	61	55	79	0.23372	0.19366	0.22571	0.2177	0.01224			0.35	43	24	44	0.24713	0.12698	0.23037	0.20149	0.03757
0.67222	122	114	136	0.46743	0.40141	0.38857	0.41914	0.02443			0.67222	81	74	75	0.46552	0.39153	0.39267	0.41657	0.02447
0.99444	201	190	228	0.77011	0.66901	0.65143	0.69685	0.03698			0.99444	106	112	111	0.6092	0.59259	0.58115	0.59431	0.00814
1.31667	231	247	310	0.88506	0.86972	0.88571	0.88016	0.00523			1.31667	169	174	148	0.97126	0.92063	0.77487	0.88892	0.05887
1.63889	261	284	350	1	1	1	1	0			1.63889	163	149	167	0.93678	0.78836	0.87435	0.8665	0.04303
1.96111	229	221	276	0.87739	0.77817	0.78857	0.81471	0.03149			1.96111	174	189	191	1	1	1	1	0
2.28333	195	177	220	0.74713	0.62324	0.62857	0.66631	0.04044			2.28333	123	144	154	0.7069	0.7619	0.80628	0.75836	0.02874
2.60556	160	153	190	0.61303	0.53873	0.54286	0.56487	0.02411			2.60556	119	103	118	0.68391	0.54497	0.6178	0.61556	0.04012
2.92778	142	133	173	0.54406	0.46831	0.49429	0.50222	0.02222			2.92778	96	102	108	0.55172	0.53968	0.56545	0.55228	0.00744
3.25	143	143	132	0.54789	0.50352	0.37714	0.47619	0.05115			3.25	92	98	95	0.52874	0.51852	0.49738	0.51488	0.00923
3.57222	87	104	111	0.33333	0.3662	0.31714	0.33889	0.01443			3.57222	90	112	81	0.51724	0.59259	0.42408	0.51131	0.04873
3.89444	115	97	114	0.44061	0.34155	0.32571	0.36929	0.03595			3.89444	70	97	86	0.4023	0.51323	0.45026	0.45526	0.03212
4.21667	57	77	94	0.21839	0.27113	0.26857	0.2527	0.01717			4.21667	83	62	63	0.47701	0.32804	0.32984	0.3783	0.04936
4.53889	60	61	65	0.22989	0.21479	0.18571	0.21013	0.01296			4.53889	68	63	59	0.3908	0.33333	0.3089	0.34435	0.02428
4.86111	56	50	53	0.21456	0.17606	0.15143	0.18068	0.01837			4.86111	44	39	59	0.25287	0.20635	0.3089	0.25604	0.02965
5.18333	33	47	47	0.12644	0.16549	0.13429	0.14207	0.01193			5.18333	44	44	41	0.25287	0.2328	0.21466	0.23345	0.01104
5.50556	32	28	53	0.12261	0.09859	0.15143	0.12421	0.01527			5.50556	37	42	52	0.21264	0.22222	0.27225	0.23571	0.01848
5.82778	36	42	42	0.13793	0.14789	0.12	0.13527	0.00816			5.82778	30	34	29	0.17241	0.17989	0.15183	0.16805	0.00839
6.15	21	19	29	0.08046	0.0669	0.08286	0.07674	0.00497			6.15	47	35	33	0.27011	0.18519	0.17277	0.20936	0.03059
6.47222	22	25	24	0.08429	0.08803	0.06857	0.0803	0.00596			6.47222	22	22	19	0.12644	0.1164	0.09948	0.11411	0.00787
6.79444	24	19	13	0.09195	0.0669	0.03714	0.06533	0.01584			6.79444	21	19	26	0.12069	0.10053	0.13613	0.11911	0.01031
7.11667	22	15	20	0.08429	0.05282	0.05714	0.06475	0.00985			7.11667	21	18	18	0.12069	0.09524	0.09424	0.10339	0.00865
7.43889	16	14	24	0.0613	0.0493	0.06857	0.05972	0.00562			7.43889	17	20	20	0.0977	0.10582	0.10471	0.10274	0.00254
7.76111	11	7	20	0.04215	0.02465	0.05714	0.04131	0.00939			7.76111	16	10	12	0.09195	0.05291	0.06283	0.06923	0.01172
8.08333	9	13	17	0.03448	0.04577	0.04857	0.04294	0.00431			8.08333	9	18	13	0.05172	0.09524	0.06806	0.07168	0.01269
8.40556	12	10	10	0.04598	0.03521	0.02857	0.03659	0.00507			8.40556	7	7	8	0.04023	0.03704	0.04188	0.03972	0.00142
8.72778	10	12	16	0.03831	0.04225	0.04571	0.04209	0.00214			8.72778	13	6	14	0.07471	0.03175	0.0733	0.05992	0.01409
9.05	9	9	12	0.03448	0.03169	0.03429	0.03349	0.000899832			9.05	12	10	9	0.06897	0.05291	0.04712	0.05633	0.00653
9.37222	14	13	10	0.05364	0.04577	0.02857	0.04266	0.0074			9.37222	7	5	6	0.04023	0.02646	0.03141	0.0327	0.00403
9.69444	7	4	12	0.02682	0.01408	0.03429	0.02506	0.0059			9.69444	7	6	11	0.04023	0.03175	0.05759	0.04319	0.00761
10.0167	11	9	5	0.04215	0.03169	0.01429	0.02937	0.00813			10.0167	9	6	9	0.05172	0.03175	0.04712	0.04353	0.00604
10.3389	8	4	5	0.03065	0.01408	0.01429	0.01967	0.00549			10.3389	13	6	11	0.07471	0.03175	0.05759	0.05468	0.01249
10.6611	5	12	5	0.01916	0.04225	0.01429	0.02523	0.00863			10.6611	6	7	8	0.03448	0.03704	0.04188	0.0378	0.00217
10.9833	5	3	8	0.01916	0.01056	0.02286	0.01753	0.00364			10.9833	10	2	6	0.05747	0.01058	0.03141	0.03316	0.01356
11.3056	3	5	6	0.01149	0.01761	0.01714	0.01541	0.00196			11.3056	4	5	10	0.02299	0.02646	0.05236	0.03393	0.00927
11.6278	1	3	3	0.00383	0.01056	0.00857	0.00766	0.002			11.6278	7	4	3	0.04023	0.02116	0.01571	0.0257	0.00743
11.95	5	1	5	0.01916	0.00352	0.01429	0.01232	0.00462			11.95	6	2	5	0.03448	0.01058	0.02618	0.02375	0.00701
12.2722	2	7	5	0.00766	0.02465	0.01429	0.01553	0.00494			12.2722	4	7	3	0.02299	0.03704	0.01571	0.02524	0.00626
12.5944	4	4	4	0.01533	0.01408	0.01143	0.01361	0.00115			12.5944	2	5	4	0.01149	0.02646	0.02094	0.01963	0.00437
12.9167	2	0	2	0.00766	0	0.00571	0.00446	0.0023			12.9167	1	5	4	0.00575	0.02646	0.02094	0.01771	0.00619
13.2389	2	1	6	0.00766	0.00352	0.01714	0.00944	0.00403			13.2389	5	10	4	0.02874	0.05291	0.02094	0.0342	0.00962
13.5611	3	2	1	0.01149	0.00704	0.00286	0.00713	0.00249			13.5611	1	1	2	0.00575	0.00529	0.01047	0.00717	0.00166
13.8833	4	2	5	0.01533	0.00704	0.01429	0.01222	0.00261			13.8833	6	3	4	0.03448	0.01587	0.02094	0.02377	0.00555
14.2056	2	1	2	0.00766	0.00352	0.00571	0.00563	0.0012			14.2056	3	1	2	0.01724	0.00529	0.01047	0.011	0.00346
14.5278	1	3	5	0.00383	0.01056	0.01429	0.00956	0.00306			14.5278	80	78	78	0.45977	0.4127	0.40838	0.42695	0.01646
14.85	3	3	1	0.01149	0.01056	0.00286	0.0083	0.00274			14.85	1	1	1	0.00575	0.00529	0.00524	0.00542	0.000162065
15.1722	0	3	3	0	0.01056	0.00857	0.00638	0.00324			15.1722	1	3	5	0.00575	0.01587	0.02618	0.01593	0.0059
15.4944	0	3	1	0	0.01056	0.00286	0.00447	0.00315			15.4944	1	0	1	0.00575	0	0.00524	0.00366	0.00184
15.8167	2	2	2	0.00766	0.00704	0.00571	0.00681	0.00057472			15.8167	5	4	2	0.02874	0.02116	0.01047	0.02012	0.0053
16.1389	1	2	3	0.00383	0.00704	0.00857	0.00648	0.0014			16.1389	1	1	1	0.00575	0.00529	0.00524	0.00542	0.000162065
16.4611	1	4	1	0.00383	0.01408	0.00286	0.00692	0.00359			16.4611	4	0	5	0.02299	0	0.02618	0.01639	0.00825
16.7833	2	1	6	0.00766	0.00352	0.01714	0.00944	0.00403			16.7833	1	1	3	0.00575	0.00529	0.01571	0.00891	0.0034
17.1056	1	0	0	0.00383	0	0	0.00128	0.00128			17.1056	1	0	5	0.00575	0	0.02618	0.01064	0.00794
17.4278	12	5	14	0.04598	0.01761	0.04	0.03453	0.00864			17.4278	1	2	1	0.00575	0.01058	0.00524	0.00719	0.0017
17.75	3	0	1	0.01149	0	0.00286	0.00478	0.00346			17.75	1	2	0	0.00575	0.01058	0	0.00544	0.00306
18.0722	0	1	1	0	0.00352	0.00286	0.00213	0.00108			18.0722	1	1	1	0.00575	0.00529	0.00524	0.00542	0.000162065
18.3944	3	2	0	0.01149	0.00704	0	0.00618	0.00335			18.3944	3	0	1	0.01724	0	0.00524	0.00749	0.0051
18.7167	1	3	1	0.00383	0.01056	0.00286	0.00575	0.00242			18.7167	1	3	1	0.00575	0.01587	0.00524	0.00895	0.00346
19.0389	2	1	1	0.00766	0.00352	0.00286	0.00468	0.0015			19.0389	1	2	1	0.00575	0.01058	0.00524	0.00719	0.0017
19.3611	3	1	0	0.01149	0.00352	0	0.00501	0.0034			19.3611	1	1	1	0.00575	0.00529	0.00524	0.00542	0.000162065
19.6833	3	3	1	0.01149	0.01056	0.00286	0.0083	0.00274			19.6833	4	0	1	0.02299	0	0.00524	0.00941	0.00696
20.0056	0	0	0	0	0	0	0	0			20.0056	1	2	0	0.00575	0.01058	0	0.00544	0.00306
20.3278	0	1	2	0	0.00352	0.00571	0.00308	0.00166			20.3278	0	1	1	0	0.00529	0.00524	0.00351	0.00175
20.65	1	1	0	0.00383	0.00352	0	0.00245	0.00123			20.65	2	1	0	0.01149	0.00529	0	0.0056	0.00332
20.9722	1	3	0	0.00383	0.01056	0	0.0048	0.00309			20.9722	2	1	3	0.01149	0.00529	0.01571	0.01083	0.00303
21.2944	0	1	0	0	0.00352	0	0.00117	0.00117			21.2944	0	1	1	0	0.00529	0.00524	0.00351	0.00175
21.6167	1	1	2	0.00383	0.00352	0.00571	0.00436	0.000685218			21.6167	0	1	0	0	0.00529	0	0.00176	0.00176
21.9389	2	1	0	0.00766	0.00352	0	0.00373	0.00221			21.9389	1	0	0	0.00575	0	0	0.00192	0.00192
22.2611	0	1	0	0	0.00352	0	0.00117	0.00117			22.2611	0	1	1	0	0.00529	0.00524	0.00351	0.00175
22.5833	3	1	2	0.01149	0.00352	0.00571	0.00691	0.00238			22.5833	2	2	1	0.01149	0.01058	0.00524	0.0091	0.00195
22.9056	0	2	0	0	0.00704	0	0.00235	0.00235			22.9056	0	1	0	0	0.00529	0	0.00176	0.00176
23.2278	0	1	0	0	0.00352	0	0.00117	0.00117			23.2278	0	0	1	0	0	0.00524	0.00175	0.00175
23.55	1	0	0	0.00383	0	0	0.00128	0.00128			23.55	1	3	1	0.00575	0.01587	0.00524	0.00895	0.00346
23.8722	0	1	0	0	0.00352	0	0.00117	0.00117			23.8722	0	0	0	0	0	0	0	0
24.1944	0	2	0	0	0.00704	0	0.00235	0.00235			24.1944	2	2	2	0.01149	0.01058	0.01047	0.01085	0.000324131
24.5167	0	0	0	0	0	0	0	0			24.5167	0	0	0	0	0	0	0	0
24.8389	0	0	1	0	0	0.00286	0.000952381	0.000952381			24.8389	0	0	0	0	0	0	0	0

[truncated: 10 more sheets: Fig 6c, Fig 6d, Fig 6e, Suppl Fig 1b,c, Suppl Fig 1d, Suppl Fig 2a, Suppl Fig 2b, Suppl Fig 5,6, Suppl Fig 8a_FRET data, Suppl Fig 8a_dimerization curve]
